# Supplementary material for: scReQTL: an approach to correlate SNVs to gene expression from individual scRNA-seq datasets
Source: BMC Genomics. 2021 Jan 8;22:40. doi: 10.1186/s12864-020-07334-y (PMC7791999; doi:10.1186/s12864-020-07334-y)
Supplement: Supplementary file 3 — Additional file 3. [file 12864_2020_7334_MOESM3_ESM.txt]

SNP	gene	beta	t-stat	p-value	FDR	gene_snp	class	tiss	uniq_corr	rsID	accession	functionGVS	PPI	aminoAcids	proteinPosition	polyPhen	granthamScore	consScoreGERP	clinicalAssociation	distanceToSplice	keggPathway	genomesExAC	ENSG
10:4977767_G>A	AKR1C1	5.572452658	22.57552182	3.47E-108	1.87E-102	AKR1C1	cis	N8_adip	3	8483	NM_001353.6	3-prime-UTR	AKR1C3:995,AKR1C2:991,AKR1D1:986,DHDH:984,SRD5A1:965,SRD5A2:952,HSD3B1:952,HSD3B2:950,EPHX1:939,CYP1A1:939	none	NA	unknown	NA	-1.02	unknown	68	hsa00140:SteroidHormoneBiosynthesis;hsa00980:MetabolismOfXenobioticsByCytochromeP450	T=3/A=52586/G=64081	ENSG00000187134
10:4977767_G>A	AKR1C2	-6.418974344	-20.37996224	3.41E-89	9.19E-84	AKR1C1	trans	N8_adip	3	8483	NM_001353.6	3-prime-UTR	AKR1C3:995,AKR1C2:991,AKR1D1:986,DHDH:984,SRD5A1:965,SRD5A2:952,HSD3B1:952,HSD3B2:950,EPHX1:939,CYP1A1:939	none	NA	unknown	NA	-1.02	unknown	68	hsa00140:SteroidHormoneBiosynthesis;hsa00980:MetabolismOfXenobioticsByCytochromeP450	T=3/A=52586/G=64081	ENSG00000151632
10:4977767_G>A	AKR1C1	5.225709641	13.50492205	8.99E-40	3.34E-34	AKR1C1	cis	N8_ery	3	8483	NM_001353.6	3-prime-UTR	AKR1C3:995,AKR1C2:991,AKR1D1:986,DHDH:984,SRD5A1:965,SRD5A2:952,HSD3B1:952,HSD3B2:950,EPHX1:939,CYP1A1:939	none	NA	unknown	NA	-1.02	unknown	68	hsa00140:SteroidHormoneBiosynthesis;hsa00980:MetabolismOfXenobioticsByCytochromeP450	T=3/A=52586/G=64081	ENSG00000187134
10:4977767_G>A	AKR1C2	-4.555197222	-9.539924774	4.16E-21	7.73E-16	AKR1C1	trans	N8_ery	3	8483	NM_001353.6	3-prime-UTR	AKR1C3:995,AKR1C2:991,AKR1D1:986,DHDH:984,SRD5A1:965,SRD5A2:952,HSD3B1:952,HSD3B2:950,EPHX1:939,CYP1A1:939	none	NA	unknown	NA	-1.02	unknown	68	hsa00140:SteroidHormoneBiosynthesis;hsa00980:MetabolismOfXenobioticsByCytochromeP450	T=3/A=52586/G=64081	ENSG00000151632
10:4977767_G>A	AKR1C1	5.069163926	8.47938778	5.56E-17	1.81E-11	AKR1C1	cis	N8_neutro	3	8483	NM_001353.6	3-prime-UTR	AKR1C3:995,AKR1C2:991,AKR1D1:986,DHDH:984,SRD5A1:965,SRD5A2:952,HSD3B1:952,HSD3B2:950,EPHX1:939,CYP1A1:939	none	NA	unknown	NA	-1.02	unknown	68	hsa00140:SteroidHormoneBiosynthesis;hsa00980:MetabolismOfXenobioticsByCytochromeP450	T=3/A=52586/G=64081	ENSG00000187134
9:89316518_T>C	TACC3	1.676836223	6.458050911	1.15E-10	1.75E-05	CKS2	trans	N5_ery	2	14867	NM_001827.3	3-prime-UTR	CDK1:999,CCNB1:999,CCNB2:997,CCNA2:992,CKS1B:992,CDC20:991,MAD2L1:978,SKP1:973,CDK2:973,CCNE1:946,TTK:946	none	NA	unknown	NA	-8.76	unknown	146	unknown	unknown	ENSG00000013810
1:214603264_C>G	KIF20A	-6.865321628	-6.459578965	1.39E-10	1.83E-05	CENPF	trans	N7_naive	2	3748691	NM_016343.4	5-prime-UTR	CENPE:999,BUB1:998,NDC80:996,BUB1B:996,KIF2C:995,NUF2:995,CCNB2:995,CDCA8:994,CCNB1:993,CDK1:992,CDC20:992,ESPL1:992,CENPA:992	none	NA	unknown	NA	0.493	unknown	58	unknown	unknown	ENSG00000112984
1:214603264_C>G	KIF20A	-2.957901397	-6.252582586	4.48E-10	2.16E-05	CENPF	trans	N7_adip	2	3748691	NM_016343.4	5-prime-UTR	CENPE:999,BUB1:998,NDC80:996,BUB1B:996,KIF2C:995,NUF2:995,CCNB2:995,CDCA8:994,CCNB1:993,CDK1:992,CDC20:992,ESPL1:992,CENPA:992	none	NA	unknown	NA	0.493	unknown	58	unknown	unknown	ENSG00000112984
10:4977767_G>A	AKR1C2	-4.508735756	-6.160842522	9.39E-10	6.11E-05	AKR1C1	trans	N8_neutro	3	8483	NM_001353.6	3-prime-UTR	AKR1C3:995,AKR1C2:991,AKR1D1:986,DHDH:984,SRD5A1:965,SRD5A2:952,HSD3B1:952,HSD3B2:950,EPHX1:939,CYP1A1:939	none	NA	unknown	NA	-1.02	unknown	68	hsa00140:SteroidHormoneBiosynthesis;hsa00980:MetabolismOfXenobioticsByCytochromeP450	T=3/A=52586/G=64081	ENSG00000151632
9:89316518_T>C	TACC3	3.366509524	5.668478579	1.74E-08	0.000514844	CKS2	trans	N8_neutro	2	14867	NM_001827.3	3-prime-UTR	CDK1:999,CCNB1:999,CCNB2:997,CCNA2:992,CKS1B:992,CDC20:991,MAD2L1:978,SKP1:973,CDK2:973,CCNE1:946,TTK:946	none	NA	unknown	NA	-8.76	unknown	146	unknown	unknown	ENSG00000013810
2:85597128_T>C	FCGRT	-2.723425965	-4.982395463	6.95E-07	0.007552547	RNF181	trans	N7_naive	2	6643	NM_016494.3	missense	UBE2D1:953,UBA52:952,UBE2E1:952,UBE2D3:950,UBE2D2:949,UBE2N:949,UBC:948,RPS27A:943,BCL10:942,UBB:939	TYR,HIS	118/154	0	83	4.31	unknown	25	unknown	C=11879/T=109367	ENSG00000104870
3:13638188_T>A	BDKRB2	2.449663633	4.834980108	1.37E-06	0.010107057	FBLN2	trans	N5_ery	2	1061390	NM_001004019.2	3-prime-UTR	MFAP2:953,MFAP5:948,MFAP4:937,VTN:932,FBLN1:925,EFEMP2:924,FBLN5:924,EFEMP1:922,MFAP1:918,MFAP3:900	none	NA	unknown	NA	-7.51	unknown	627	unknown	A=3465/T=10691	ENSG00000168398
3:13638188_T>A	BDKRB2	2.660986828	4.750956165	2.13E-06	0.017287517	FBLN2	trans	N7_ery	2	1061390	NM_001004019.2	3-prime-UTR	MFAP2:953,MFAP5:948,MFAP4:937,VTN:932,FBLN1:925,EFEMP2:924,FBLN5:924,EFEMP1:922,MFAP1:918,MFAP3:900	none	NA	unknown	NA	-7.51	unknown	627	unknown	A=3465/T=10691	ENSG00000168398
5:95748427_G>A	SSX2IP	-4.166105351	-4.560285277	5.21E-06	0.021369477	RHOBTB3	trans	N5_ery	2	34896	NM_014899.4	synonymous	PLIN3:990,RAB9B:981,RAB9A:971,GCC2:953,STX10:943,VAMP3:934,STX16:934,VTI1A:932,M6PR:925,IGF2R:923	ALA	170/612	unknown	NA	-12.1	unknown	61	unknown	T=1/A=53871/G=67482	ENSG00000117155
5:95748427_G>A	SSX2IP	-2.91035876	-4.662979053	3.26E-06	0.022292602	RHOBTB3	trans	N7_ery	2	34896	NM_014899.4	synonymous	PLIN3:990,RAB9B:981,RAB9A:971,GCC2:953,STX10:943,VAMP3:934,STX16:934,VTI1A:932,M6PR:925,IGF2R:923	ALA	170/612	unknown	NA	-12.1	unknown	61	unknown	T=1/A=53871/G=67482	ENSG00000117155
2:85597128_T>C	FCGRT	-1.140240152	-4.566444868	5.18E-06	0.029211871	RNF181	trans	N7_ery	2	6643	NM_016494.3	missense	UBE2D1:953,UBA52:952,UBE2E1:952,UBE2D3:950,UBE2D2:949,UBE2N:949,UBC:948,RPS27A:943,BCL10:942,UBB:939	TYR,HIS	118/154	0	83	4.31	unknown	25	unknown	C=11879/T=109367	ENSG00000104870
