# Supplementary material for: scReQTL: an approach to correlate SNVs to gene expression from individual scRNA-seq datasets
Source: BMC Genomics. 2021 Jan 8;22:40. doi: 10.1186/s12864-020-07334-y (PMC7791999; doi:10.1186/s12864-020-07334-y)
Supplement: Supplementary file 5 — Additional file 5. [file 12864_2020_7334_MOESM5_ESM.txt]

SNP	gene	gene_snp	PPI	x_prime
10:4977767_G>A	AKR1C2	AKR1C1	AADAC_268, AASDH_174, ABCB1_250, ABCB10_178, ABCB4_163, ABCB6_158, ABCC1_243, ABCC10_164, ABCC2_277, ABCC3_249, ABCC4_201, ABCC5_172, ABCD2_170, ABCG2_263, ABHD14B_164, AC002996.1_155, ACOX2_171, ACSM2B_180, ACSS3_157, ACTB_176, ADH1A_187, ADH1B_177, ADH1C_203, ADH5_162, ADH6_223, ADH7_276, ADHFE1_173, AFP_189, AGO1_343, AGO2_311, AGO3_392, AGO4_446, AHR_216, AHSG_183, AKR1C2_991, AKR1C3_995, AKR…	TRUE
6:18264427_G>A	RACGAP1	DEK	AASDHPPT_195, ABCA2_178, ABCA9_175, ABCB10_199, ABCE1_318, ABCG1_172, ABCG2_172, ABCG4_172, ABCG5_172, ABCG8_172, ABL1_362, AC006486.1_210, AC104109.3_172, AC118549.1_223, ACADL_317, ACADM_219, ACAN_159, ACBD3_154, ACIN1_345, ACKR1_175, ACTB_903, ACTL6A_234, ACTR3_549, ACTR6_400, ADAM17_232, ADNP_151, ADNP2_287, ADSS_161, AFDN_347, AFF1_330, AGAP2_308, AGK_422, AIRE_209, AKT1_217, AL117348.2_218,…	TRUE
19:863220_C>G	APOE	CFD	A1BG_907, A2M_913, ABCB7_190, AC093512.2_904, AC136428.1_237, AC136616.2_161, AC136616.3_161, AC141272.1_195, AC233755.1_161, AC233755.2_161, ACACA_164, ACACB_164, ACAN_284, ACAT1_155, ACAT2_410, ACE_167, ACLY_186, ACOX1_282, ACSL1_164, ACSL3_203, ACTB_188, ACTN1_900, ACTN2_900, ACTN4_900, ADA_216, ADAM8_180, ADCY3_187, ADD1_280, ADGRE1_156, ADIG_329, ADIPOQ_882, ADIPOR1_313, ADIPOR2_288, ADPRHL1…	TRUE
16:23690217_A>G	GTSE1	PLK1	AARS_270, AARS2_270, ABCA4_238, ABCB1_224, ABCC1_183, ABCG5_187, ABCG8_187, ABL1_294, ABR_223, ABTB1_163, AC004223.3_242, AC004997.1_285, AC008397.2_171, AC011530.1_237, AC020909.1_265, AC073610.2_190, AC073610.3_190, AC091057.6_484, AC092143.1_288, AC097637.1_179, AC099811.2_163, AC104109.3_444, AC235565.2_277, ACE_221, ACKR1_186, ACTA1_345, ACTB_390, ACTC1_194, ACTG1_316, ACTG2_198, ACTL6A_335,…	TRUE
4:173332027_T>C	HIST1H2BN	HMGB2	ABCF1_202, ABCG2_171, AC002996.1_155, AC007998.2_157, AC020909.1_155, AC091057.6_210, AC092073.1_178, AC097637.1_365, AC099811.2_182, ACBD3_157, ACO1_165, ACO2_218, ACTL6A_353, ACTL6B_251, ACTR2_159, ACTR5_237, ACTR8_295, ACYP1_150, AES_192, AGER_239, AIRE_159, AKR1C3_174, AKT1_172, AKT2_152, AKT3_152, AL592183.1_335, ALDH16A1_151, ALDH1A1_175, ALDH1A2_151, ALDH1A3_151, ALDH1B1_151, ALDH1L1_158, …	TRUE
1:214603264_C>G	KIF14	CENPF	ABI2_156, ABL1_156, AC004691.2_151, AC091057.6_710, AC129492.3_261, ACIN1_205, ACTB_152, ACTG1_160, ACTL6A_175, ADAM17_229, ADAMDEC1_235, ADAMTS6_192, AEBP1_197, AFP_260, AHCTF1_932, AHNAK_514, AKT1_206, ALB_151, ANAPC1_174, ANLN_897, ANO1_278, ANO2_204, ANO7_243, ANP32E_236, AP4E1_222, APEH_255, APTX_355, AR_260, ARHGAP11A_865, ARHGAP19_327, ARHGAP21_197, ARHGAP36_173, ARHGAP6_173, ARHGEF39_260,…	TRUE
1:214603264_C>G	SPC25	CENPF	ABI2_156, ABL1_156, AC004691.2_151, AC091057.6_710, AC129492.3_261, ACIN1_205, ACTB_152, ACTG1_160, ACTL6A_175, ADAM17_229, ADAMDEC1_235, ADAMTS6_192, AEBP1_197, AFP_260, AHCTF1_932, AHNAK_514, AKT1_206, ALB_151, ANAPC1_174, ANLN_897, ANO1_278, ANO2_204, ANO7_243, ANP32E_236, AP4E1_222, APEH_255, APTX_355, AR_260, ARHGAP11A_865, ARHGAP19_327, ARHGAP21_197, ARHGAP36_173, ARHGAP6_173, ARHGEF39_260,…	TRUE
16:23690137_G>A	CCNA2	PLK1	AARS_270, AARS2_270, ABCA4_238, ABCB1_224, ABCC1_183, ABCG5_187, ABCG8_187, ABL1_294, ABR_223, ABTB1_163, AC004223.3_242, AC004997.1_285, AC008397.2_171, AC011530.1_237, AC020909.1_265, AC073610.2_190, AC073610.3_190, AC091057.6_484, AC092143.1_288, AC097637.1_179, AC099811.2_163, AC104109.3_444, AC235565.2_277, ACE_221, ACKR1_186, ACTA1_345, ACTB_390, ACTC1_194, ACTG1_316, ACTG2_198, ACTL6A_335,…	TRUE
2:27381412_A>G	AURKA	PPM1G	ABCF1_185, ABCF2_263, ABL1_192, ABL2_192, AC002996.1_208, AC005324.3_165, AC005726.1_190, AC006486.1_192, AC011530.1_209, AC104109.3_228, ACAD10_285, ACAD11_191, ACIN1_151, ACTG1_158, ACTL6A_202, ACTL6B_165, ACTN1_209, ACTN4_204, ACTR1A_165, ACVR1_192, ACVR1B_192, ACVR1C_192, ACVR2A_226, ACVR2B_192, ACVRL1_192, ADNP_197, ADRM1_166, ADSL_174, AFDN_224, AFF4_200, AHCY_166, AHCYL1_731, AHSA1_447, AI…	TRUE
6:26104052_T>C	TPM2	HIST1H4C	AASDH_192, AASDHPPT_806, AASS_179, AATF_188, ABCB1_158, ABCB11_207, ABL1_545, AC006486.1_159, AC007998.2_161, AC011530.1_197, AC092143.1_167, AC099811.2_293, AC104109.3_163, AC106782.1_159, AC129492.3_201, AC133555.3_159, AC136352.2_159, AC140504.1_171, AC233755.1_189, AC243756.1_153, ACLY_268, ACSL5_150, ACSL6_163, ACSM2A_187, ACSS1_163, ACSS2_167, ACTA1_259, ACTB_428, ACTC1_242, ACTG1_366, ACTG…	TRUE
9:89316518_T>C	TACC3	CKS2	AARS_310, AARS2_310, ABAT_150, ABCA8_185, ABLIM3_155, ABTB1_542, ABTB2_540, AC011530.1_170, AC020909.1_281, AC091057.6_323, AC104109.3_771, ACAT1_156, ACAT2_216, ACER2_161, ACTL6A_207, ACTR6_223, ADGRF3_231, AEN_154, AGAP1_276, AHCY_152, AIF1L_151, AJUBA_168, AKIRIN2_204, AKR1A1_224, AKR1B1_169, AKR1B10_169, AKR1B15_169, AKR1C1_175, AKR1C2_216, AKR1C3_189, AKR1C4_169, AKR1D1_169, AKR1E2_169, AKT1…	TRUE
9:89316518_T>C	BUB1	CKS2	AARS_310, AARS2_310, ABAT_150, ABCA8_185, ABLIM3_155, ABTB1_542, ABTB2_540, AC011530.1_170, AC020909.1_281, AC091057.6_323, AC104109.3_771, ACAT1_156, ACAT2_216, ACER2_161, ACTL6A_207, ACTR6_223, ADGRF3_231, AEN_154, AGAP1_276, AHCY_152, AIF1L_151, AJUBA_168, AKIRIN2_204, AKR1A1_224, AKR1B1_169, AKR1B10_169, AKR1B15_169, AKR1C1_175, AKR1C2_216, AKR1C3_189, AKR1C4_169, AKR1D1_169, AKR1E2_169, AKT1…	TRUE
1:214603264_C>G	KIF20A	CENPF	ABI2_156, ABL1_156, AC004691.2_151, AC091057.6_710, AC129492.3_261, ACIN1_205, ACTB_152, ACTG1_160, ACTL6A_175, ADAM17_229, ADAMDEC1_235, ADAMTS6_192, AEBP1_197, AFP_260, AHCTF1_932, AHNAK_514, AKT1_206, ALB_151, ANAPC1_174, ANLN_897, ANO1_278, ANO2_204, ANO7_243, ANP32E_236, AP4E1_222, APEH_255, APTX_355, AR_260, ARHGAP11A_865, ARHGAP19_327, ARHGAP21_197, ARHGAP36_173, ARHGAP6_173, ARHGEF39_260,…	TRUE
20:3806034_T>C	CCNF	CDC25B	ABL1_269, ABL2_150, AC005702.1_167, AC006486.1_227, AC011530.1_304, AC023509.3_204, AC104109.3_344, AC245033.1_207, ACP1_405, ACTA1_238, ACTB_296, ACTC1_238, ACTG1_291, ACTG2_238, ACVR1_170, ACVR1B_150, ADAM17_219, ADAM22_201, ADAM9_356, AKAP9_167, AKT1_461, AKT2_222, AKT3_185, ALB_207, ALKAL2_173, ANAPC1_284, ANAPC11_173, ANAPC2_170, ANK1_209, ANK2_209, ANK3_209, ANKAR_209, ANKDD1A_209, ANKDD1B_…	TRUE
15:88874007_A>G	ANKH	ACAN	A2M_231, AAAS_450, AAK1_167, AATK_269, AC092143.1_155, AC093155.3_150, AC099811.2_150, AC136616.1_167, ACP5_362, ACTB_377, ACTG1_265, ACVR1_283, ACVR2A_212, ACVR2B_293, ACVRL1_182, ADAM10_267, ADAM12_323, ADAM15_199, ADAM17_319, ADAM19_160, ADAM28_186, ADAM8_167, ADAM9_199, ADAMTS1_982, ADAMTS10_398, ADAMTS12_494, ADAMTS13_483, ADAMTS14_405, ADAMTS15_533, ADAMTS16_940, ADAMTS17_349, ADAMTS18_928,…	TRUE
9:89316518_T>C	GTSE1	CKS2	AARS_310, AARS2_310, ABAT_150, ABCA8_185, ABLIM3_155, ABTB1_542, ABTB2_540, AC011530.1_170, AC020909.1_281, AC091057.6_323, AC104109.3_771, ACAT1_156, ACAT2_216, ACER2_161, ACTL6A_207, ACTR6_223, ADGRF3_231, AEN_154, AGAP1_276, AHCY_152, AIF1L_151, AJUBA_168, AKIRIN2_204, AKR1A1_224, AKR1B1_169, AKR1B10_169, AKR1B15_169, AKR1C1_175, AKR1C2_216, AKR1C3_189, AKR1C4_169, AKR1D1_169, AKR1E2_169, AKT1…	TRUE
16:23690217_A>G	CDCA3	PLK1	AARS_270, AARS2_270, ABCA4_238, ABCB1_224, ABCC1_183, ABCG5_187, ABCG8_187, ABL1_294, ABR_223, ABTB1_163, AC004223.3_242, AC004997.1_285, AC008397.2_171, AC011530.1_237, AC020909.1_265, AC073610.2_190, AC073610.3_190, AC091057.6_484, AC092143.1_288, AC097637.1_179, AC099811.2_163, AC104109.3_444, AC235565.2_277, ACE_221, ACKR1_186, ACTA1_345, ACTB_390, ACTC1_194, ACTG1_316, ACTG2_198, ACTL6A_335,…	TRUE
6:26104052_T>C	TPM1	HIST1H4C	AASDH_192, AASDHPPT_806, AASS_179, AATF_188, ABCB1_158, ABCB11_207, ABL1_545, AC006486.1_159, AC007998.2_161, AC011530.1_197, AC092143.1_167, AC099811.2_293, AC104109.3_163, AC106782.1_159, AC129492.3_201, AC133555.3_159, AC136352.2_159, AC140504.1_171, AC233755.1_189, AC243756.1_153, ACLY_268, ACSL5_150, ACSL6_163, ACSM2A_187, ACSS1_163, ACSS2_167, ACTA1_259, ACTB_428, ACTC1_242, ACTG1_366, ACTG…	TRUE
9:89316518_T>C	CDK1	CKS2	AARS_310, AARS2_310, ABAT_150, ABCA8_185, ABLIM3_155, ABTB1_542, ABTB2_540, AC011530.1_170, AC020909.1_281, AC091057.6_323, AC104109.3_771, ACAT1_156, ACAT2_216, ACER2_161, ACTL6A_207, ACTR6_223, ADGRF3_231, AEN_154, AGAP1_276, AHCY_152, AIF1L_151, AJUBA_168, AKIRIN2_204, AKR1A1_224, AKR1B1_169, AKR1B10_169, AKR1B15_169, AKR1C1_175, AKR1C2_216, AKR1C3_189, AKR1C4_169, AKR1D1_169, AKR1E2_169, AKT1…	TRUE
16:23690217_A>G	CKAP2L	PLK1	AARS_270, AARS2_270, ABCA4_238, ABCB1_224, ABCC1_183, ABCG5_187, ABCG8_187, ABL1_294, ABR_223, ABTB1_163, AC004223.3_242, AC004997.1_285, AC008397.2_171, AC011530.1_237, AC020909.1_265, AC073610.2_190, AC073610.3_190, AC091057.6_484, AC092143.1_288, AC097637.1_179, AC099811.2_163, AC104109.3_444, AC235565.2_277, ACE_221, ACKR1_186, ACTA1_345, ACTB_390, ACTC1_194, ACTG1_316, ACTG2_198, ACTL6A_335,…	TRUE
9:89316518_T>C	CDC20	CKS2	AARS_310, AARS2_310, ABAT_150, ABCA8_185, ABLIM3_155, ABTB1_542, ABTB2_540, AC011530.1_170, AC020909.1_281, AC091057.6_323, AC104109.3_771, ACAT1_156, ACAT2_216, ACER2_161, ACTL6A_207, ACTR6_223, ADGRF3_231, AEN_154, AGAP1_276, AHCY_152, AIF1L_151, AJUBA_168, AKIRIN2_204, AKR1A1_224, AKR1B1_169, AKR1B10_169, AKR1B15_169, AKR1C1_175, AKR1C2_216, AKR1C3_189, AKR1C4_169, AKR1D1_169, AKR1E2_169, AKT1…	TRUE
5:168666259_G>A	FBLN1	SLIT3	ABL1_285, ABL2_279, ABLIM1_279, ABLIM2_243, ABLIM3_206, AC104109.3_210, AC243756.1_181, ACBD3_284, ACTA1_194, ACTB_260, ACTC1_168, ACTG1_216, ACTG2_184, ACTR3_150, ACTR3B_150, ACTR3C_150, ACVR1_181, ACVR1B_152, ACVRL1_212, ADAM10_353, ADAM12_174, ADAM17_179, ADAM19_251, ADAM33_227, ADAM9_196, ADAMTS1_150, ADAMTS12_170, ADAMTSL1_224, ADAMTSL2_163, ADAMTSL3_166, ADCY1_181, ADCY8_230, ADCY9_162, ADD…	TRUE
17:1400164_C>G	SFN	YWHAE	AANAT_646, ABCB1_244, ABCB10_192, ABCB11_221, ABCB4_221, ABCB5_221, ABCB8_192, ABCB9_192, ABCC1_480, ABCC10_195, ABCC11_195, ABCC12_195, ABCC2_195, ABCC3_195, ABCC4_199, ABCC5_195, ABCC6_195, ABCC8_195, ABCC9_195, ABL1_511, ABL2_196, ABRA_175, ABTB1_182, AC004223.3_290, AC005702.1_199, AC005726.1_349, AC006486.1_225, AC011530.1_319, AC020909.1_163, AC073610.2_185, AC073610.3_269, AC092143.1_307, …	TRUE
16:23690137_G>A	EPOR	PLK1	AARS_270, AARS2_270, ABCA4_238, ABCB1_224, ABCC1_183, ABCG5_187, ABCG8_187, ABL1_294, ABR_223, ABTB1_163, AC004223.3_242, AC004997.1_285, AC008397.2_171, AC011530.1_237, AC020909.1_265, AC073610.2_190, AC073610.3_190, AC091057.6_484, AC092143.1_288, AC097637.1_179, AC099811.2_163, AC104109.3_444, AC235565.2_277, ACE_221, ACKR1_186, ACTA1_345, ACTB_390, ACTC1_194, ACTG1_316, ACTG2_198, ACTL6A_335,…	TRUE
16:23690217_A>G	AURKA	PLK1	AARS_270, AARS2_270, ABCA4_238, ABCB1_224, ABCC1_183, ABCG5_187, ABCG8_187, ABL1_294, ABR_223, ABTB1_163, AC004223.3_242, AC004997.1_285, AC008397.2_171, AC011530.1_237, AC020909.1_265, AC073610.2_190, AC073610.3_190, AC091057.6_484, AC092143.1_288, AC097637.1_179, AC099811.2_163, AC104109.3_444, AC235565.2_277, ACE_221, ACKR1_186, ACTA1_345, ACTB_390, ACTC1_194, ACTG1_316, ACTG2_198, ACTL6A_335,…	TRUE
3:13638188_T>A	COMP	FBLN2	A2M_188, A2ML1_240, AAK1_319, ABI3_152, AC136428.1_187, AC136616.2_165, AC136616.3_165, AC141272.1_187, AC233755.1_165, AC233755.2_165, ACAN_627, ACTA1_216, ACTB_190, ACTC1_178, ACTG2_159, ACTR1A_258, ACTR1B_274, ACTR3_184, ACTR3B_184, ACTR3C_184, ADAD1_175, ADAM10_201, ADAM12_204, ADAM17_180, ADAM33_190, ADAMTS1_205, ADAMTS10_215, ADAMTS12_391, ADAMTS16_201, ADAMTS17_186, ADAMTS18_210, ADAMTS2_1…	TRUE
20:45325418_G>C	RGS3	SDC4	AAED1_160, ABCG2_186, AC093155.3_233, AC136352.3_224, ACAN_470, ACTB_169, ACTG1_157, ACTN1_903, ACVR1_340, ACVRL1_387, ADAM10_215, ADAM12_923, ADAM15_166, ADAM17_243, ADAM33_163, ADAM9_169, ADAMTS1_321, ADAMTS12_175, ADAMTS15_193, ADAMTS3_422, ADAMTS4_420, ADAMTS5_646, ADAMTS6_313, ADAMTS7_297, ADAMTS8_152, ADAMTS9_180, ADGRE1_231, ADGRE2_388, ADGRE3_231, ADGRE5_466, AF241726.2_156, AGGF1_179, AG…	TRUE
16:23690137_G>A	CENPA	PLK1	AARS_270, AARS2_270, ABCA4_238, ABCB1_224, ABCC1_183, ABCG5_187, ABCG8_187, ABL1_294, ABR_223, ABTB1_163, AC004223.3_242, AC004997.1_285, AC008397.2_171, AC011530.1_237, AC020909.1_265, AC073610.2_190, AC073610.3_190, AC091057.6_484, AC092143.1_288, AC097637.1_179, AC099811.2_163, AC104109.3_444, AC235565.2_277, ACE_221, ACKR1_186, ACTA1_345, ACTB_390, ACTC1_194, ACTG1_316, ACTG2_198, ACTL6A_335,…	TRUE
6:18264427_G>A	CDCA4	DEK	AASDHPPT_195, ABCA2_178, ABCA9_175, ABCB10_199, ABCE1_318, ABCG1_172, ABCG2_172, ABCG4_172, ABCG5_172, ABCG8_172, ABL1_362, AC006486.1_210, AC104109.3_172, AC118549.1_223, ACADL_317, ACADM_219, ACAN_159, ACBD3_154, ACIN1_345, ACKR1_175, ACTB_903, ACTL6A_234, ACTR3_549, ACTR6_400, ADAM17_232, ADNP_151, ADNP2_287, ADSS_161, AFDN_347, AFF1_330, AGAP2_308, AGK_422, AIRE_209, AKT1_217, AL117348.2_218,…	TRUE
16:23690217_A>G	DBF4	PLK1	AARS_270, AARS2_270, ABCA4_238, ABCB1_224, ABCC1_183, ABCG5_187, ABCG8_187, ABL1_294, ABR_223, ABTB1_163, AC004223.3_242, AC004997.1_285, AC008397.2_171, AC011530.1_237, AC020909.1_265, AC073610.2_190, AC073610.3_190, AC091057.6_484, AC092143.1_288, AC097637.1_179, AC099811.2_163, AC104109.3_444, AC235565.2_277, ACE_221, ACKR1_186, ACTA1_345, ACTB_390, ACTC1_194, ACTG1_316, ACTG2_198, ACTL6A_335,…	TRUE
19:48965830_T>C	AKR1C2	FTL	AAMP_210, ABCB10_163, ABCB6_239, ABCB7_309, ABCC1_179, ABHD14A-ACY1_421, ABHD6_246, AC073896.1_187, AC090527.2_194, AC093512.2_225, ACLY_900, ACO1_726, ACO2_315, ACSF2_217, ACSF3_164, ACTB_328, ACTG1_255, ACTR10_900, ACTR2_900, ACY1_363, ADA2_900, ADI1_226, ADPRM_243, AGA_904, AGBL5_187, AGMAT_238, AHNAK_222, AHSG_200, AIF1_165, AIM2_152, AK3_155, AKR1B1_279, AKR1B10_208, AKR1C1_257, AKR1C2_259, …	TRUE
19:15159854_C>T	CTNNB1	NOTCH3	A4GALT_179, ABCB1_171, ABCC8_291, ABCC9_207, ABCG2_288, ABCG8_795, ABL1_333, ABL2_181, AC006486.1_178, AC136428.1_187, AC136616.2_165, AC136616.3_165, AC141272.1_187, AC233755.1_176, AC233755.2_165, ACE_215, ACIN1_178, ACSL3_185, ACSL4_185, ACTA1_186, ACTB_271, ACTG1_237, ACTL6A_154, ACTL6B_154, ACTR3_215, ACTR3B_215, ACTR3C_215, ACVR1_234, ACVR1B_227, ACVR1C_172, ACVR2A_202, ACVR2B_344, ACVRL1_3…	TRUE
16:23690217_A>G	KPNA2	PLK1	AARS_270, AARS2_270, ABCA4_238, ABCB1_224, ABCC1_183, ABCG5_187, ABCG8_187, ABL1_294, ABR_223, ABTB1_163, AC004223.3_242, AC004997.1_285, AC008397.2_171, AC011530.1_237, AC020909.1_265, AC073610.2_190, AC073610.3_190, AC091057.6_484, AC092143.1_288, AC097637.1_179, AC099811.2_163, AC104109.3_444, AC235565.2_277, ACE_221, ACKR1_186, ACTA1_345, ACTB_390, ACTC1_194, ACTG1_316, ACTG2_198, ACTL6A_335,…	TRUE
1:246239109_A>T	ZNF662	SMYD3	AASDHPPT_180, ABCF2_152, ABCF3_207, AC002310.4_152, AC003002.1_152, AC003002.3_152, AC003006.1_152, AC004076.1_152, AC005702.1_181, AC008758.1_152, AC008758.5_152, AC008770.2_152, AC010522.1_152, AC011530.1_174, AC012184.2_212, AC012309.1_152, AC020909.1_218, AC026786.1_152, AC073610.2_163, AC073610.3_163, AC092042.3_152, AC092143.1_185, AC092647.5_152, AC092835.1_152, AC093668.1_159, AC099811.2_…	TRUE
6:36602589_T>C	AURKA	SRSF3	AAAS_911, AASDHPPT_197, ABCE1_302, ABCF2_209, ABT1_171, AC245033.1_151, ACADM_224, ACAT2_170, ACIN1_470, ACLY_219, ACTB_165, ACTL6A_435, ADAR_174, AHCY_188, AIMP1_193, AKAP17A_154, AKAP8L_172, AKT1_213, ALKBH1_224, ALKBH5_315, ALYREF_996, ANP32A_339, ANP32B_166, ANP32E_198, ANXA1_401, APAF1_239, APEX1_192, API5_280, APPL1_239, AQR_912, ARFRP1_168, ARGLU1_558, ARHGAP15_164, ARID1A_179, ARL6IP1_154…	TRUE
4:173332027_T>C	CENPE	HMGB2	ABCF1_202, ABCG2_171, AC002996.1_155, AC007998.2_157, AC020909.1_155, AC091057.6_210, AC092073.1_178, AC097637.1_365, AC099811.2_182, ACBD3_157, ACO1_165, ACO2_218, ACTL6A_353, ACTL6B_251, ACTR2_159, ACTR5_237, ACTR8_295, ACYP1_150, AES_192, AGER_239, AIRE_159, AKR1C3_174, AKT1_172, AKT2_152, AKT3_152, AL592183.1_335, ALDH16A1_151, ALDH1A1_175, ALDH1A2_151, ALDH1A3_151, ALDH1B1_151, ALDH1L1_158, …	TRUE
18:63903748_G>A	DUSP5	SERPINB2	A2M_206, A2ML1_190, AC018755.2_247, AC097637.1_321, AC104389.4_176, ACAN_229, ACE_163, ACKR2_170, ACOD1_181, ACTB_186, ACTG1_154, ADAM12_180, ADAM8_219, ADGRD1_245, ADGRE1_408, ADGRE2_158, ADGRE3_158, ADGRE5_158, ADM_194, ADRB2_169, AFDN_202, AFP_301, AGT_294, AHNAK_502, AHR_361, AJAP1_247, AKNAD1_269, AKT1_335, ALAS2_185, ALB_565, ALDH1A3_163, ALG5_424, ALOX15_161, ALOX5_240, ALOXE3_479, ALPP_15…	TRUE
4:173332027_T>C	CKAP2L	HMGB2	ABCF1_202, ABCG2_171, AC002996.1_155, AC007998.2_157, AC020909.1_155, AC091057.6_210, AC092073.1_178, AC097637.1_365, AC099811.2_182, ACBD3_157, ACO1_165, ACO2_218, ACTL6A_353, ACTL6B_251, ACTR2_159, ACTR5_237, ACTR8_295, ACYP1_150, AES_192, AGER_239, AIRE_159, AKR1C3_174, AKT1_172, AKT2_152, AKT3_152, AL592183.1_335, ALDH16A1_151, ALDH1A1_175, ALDH1A2_151, ALDH1A3_151, ALDH1B1_151, ALDH1L1_158, …	TRUE
19:15159772_G>A	SUSD2	NOTCH3	A4GALT_179, ABCB1_171, ABCC8_291, ABCC9_207, ABCG2_288, ABCG8_795, ABL1_333, ABL2_181, AC006486.1_178, AC136428.1_187, AC136616.2_165, AC136616.3_165, AC141272.1_187, AC233755.1_176, AC233755.2_165, ACE_215, ACIN1_178, ACSL3_185, ACSL4_185, ACTA1_186, ACTB_271, ACTG1_237, ACTL6A_154, ACTL6B_154, ACTR3_215, ACTR3B_215, ACTR3C_215, ACVR1_234, ACVR1B_227, ACVR1C_172, ACVR2A_202, ACVR2B_344, ACVRL1_3…	TRUE
6:31354030_G>A	PDIA3	HLA-B	ABCA13_189, ABCB6_186, ABCG5_188, ABCG8_188, ABHD16A_527, ABO_354, AC007325.2_188, AC068775.1_670, AC097637.1_222, AC233755.1_634, ACADM_186, ACE_185, ACKR1_288, ACSL5_165, ACTL9_213, ADAM17_185, ADAM33_254, ADAR_902, ADGRE2_173, ADM2_227, ADSL_296, ADSL_299, AFDN_177, AHNAK2_167, AIF1_347, AIRE_254, AKAP17A_210, AKT1_210, AL645941.2_407, AL662899.1_190, AL669918.1_329, ALB_223, ALX3_302, ALYREF_…	TRUE
1:214603264_C>G	UBE2T	CENPF	ABI2_156, ABL1_156, AC004691.2_151, AC091057.6_710, AC129492.3_261, ACIN1_205, ACTB_152, ACTG1_160, ACTL6A_175, ADAM17_229, ADAMDEC1_235, ADAMTS6_192, AEBP1_197, AFP_260, AHCTF1_932, AHNAK_514, AKT1_206, ALB_151, ANAPC1_174, ANLN_897, ANO1_278, ANO2_204, ANO7_243, ANP32E_236, AP4E1_222, APEH_255, APTX_355, AR_260, ARHGAP11A_865, ARHGAP19_327, ARHGAP21_197, ARHGAP36_173, ARHGAP6_173, ARHGEF39_260,…	TRUE
18:63903748_G>A	GADD45G	SERPINB2	A2M_206, A2ML1_190, AC018755.2_247, AC097637.1_321, AC104389.4_176, ACAN_229, ACE_163, ACKR2_170, ACOD1_181, ACTB_186, ACTG1_154, ADAM12_180, ADAM8_219, ADGRD1_245, ADGRE1_408, ADGRE2_158, ADGRE3_158, ADGRE5_158, ADM_194, ADRB2_169, AFDN_202, AFP_301, AGT_294, AHNAK_502, AHR_361, AJAP1_247, AKNAD1_269, AKT1_335, ALAS2_185, ALB_565, ALDH1A3_163, ALG5_424, ALOX15_161, ALOX5_240, ALOXE3_479, ALPP_15…	TRUE
9:89316518_T>C	ASF1B	CKS2	AARS_310, AARS2_310, ABAT_150, ABCA8_185, ABLIM3_155, ABTB1_542, ABTB2_540, AC011530.1_170, AC020909.1_281, AC091057.6_323, AC104109.3_771, ACAT1_156, ACAT2_216, ACER2_161, ACTL6A_207, ACTR6_223, ADGRF3_231, AEN_154, AGAP1_276, AHCY_152, AIF1L_151, AJUBA_168, AKIRIN2_204, AKR1A1_224, AKR1B1_169, AKR1B10_169, AKR1B15_169, AKR1C1_175, AKR1C2_216, AKR1C3_189, AKR1C4_169, AKR1D1_169, AKR1E2_169, AKT1…	TRUE
5:95748427_G>A	PHLDA1	RHOBTB3	A4GALT_465, AACS_180, AADACL4_303, ABCA1_202, ABI2_260, ABL1_182, ABL2_236, ABLIM1_166, ABR_241, ABTB1_373, AC004556.1_222, AC005726.1_310, AC006486.1_200, AC008403.1_199, AC008695.1_187, AC011530.1_190, AC037459.1_225, AC091057.6_311, AC092143.1_198, AC099811.2_181, AC104109.3_197, AC129492.3_202, ACAD10_337, ACAP1_164, ACAP2_164, ACAP3_164, ACPP_208, ACSL3_212, ACSL4_211, ACSM1_180, ACSM2A_180,…	TRUE
16:23690217_A>G	MXD3	PLK1	AARS_270, AARS2_270, ABCA4_238, ABCB1_224, ABCC1_183, ABCG5_187, ABCG8_187, ABL1_294, ABR_223, ABTB1_163, AC004223.3_242, AC004997.1_285, AC008397.2_171, AC011530.1_237, AC020909.1_265, AC073610.2_190, AC073610.3_190, AC091057.6_484, AC092143.1_288, AC097637.1_179, AC099811.2_163, AC104109.3_444, AC235565.2_277, ACE_221, ACKR1_186, ACTA1_345, ACTB_390, ACTC1_194, ACTG1_316, ACTG2_198, ACTL6A_335,…	TRUE
6:31727266_A>G	SOD3	DDAH2	AASDH_173, ABCC6_237, ABHD16A_171, ACE_533, ACSM3_226, ADD1_229, ADIPOQ_186, AGMAT_169, AGPAT1_603, AGPAT2_373, AGT_658, AGTR1_444, AGXT_169, AGXT2_697, AKT1_214, ALB_281, ALDH18A1_231, ALDH2_155, ALDH4A1_165, ALDH7A1_240, ANGPT1_313, ANGPT2_296, APOE_221, APOM_269, ARFGAP2_772, ARFGAP3_449, ARG1_362, ARG2_514, ARHGAP29_179, ARHGEF12_330, ARL8A_181, ARL8B_227, ASL_408, ASRGL1_260, ASS1_394, ATF6_…	TRUE
14:22575102_T>G	OSR2	DAD1	AATF_326, ABCC9_177, ABHD4_591, ABHD5_224, ABI1_161, AC073896.1_161, AC092073.1_349, AC093668.1_225, ADCYAP1_211, ADGRA3_198, ADGRG4_165, ADO_364, ADORA1_230, ADORA2A_318, ADORA2A_322, ADORA2B_161, ADRA1A_325, ADRA1B_329, ADRA1D_317, ADRA2A_343, ADRA2B_330, ADRA2C_328, ADRB1_309, ADRB2_294, ADRB3_311, AGXT_231, AKT1_215, ALB_165, ALG1_411, ALG10_816, ALG10B_800, ALG11_458, ALG12_517, ALG13_452, A…	TRUE
16:23690217_A>G	HMGB3	PLK1	AARS_270, AARS2_270, ABCA4_238, ABCB1_224, ABCC1_183, ABCG5_187, ABCG8_187, ABL1_294, ABR_223, ABTB1_163, AC004223.3_242, AC004997.1_285, AC008397.2_171, AC011530.1_237, AC020909.1_265, AC073610.2_190, AC073610.3_190, AC091057.6_484, AC092143.1_288, AC097637.1_179, AC099811.2_163, AC104109.3_444, AC235565.2_277, ACE_221, ACKR1_186, ACTA1_345, ACTB_390, ACTC1_194, ACTG1_316, ACTG2_198, ACTL6A_335,…	TRUE
16:23690217_A>G	TOP2A	PLK1	AARS_270, AARS2_270, ABCA4_238, ABCB1_224, ABCC1_183, ABCG5_187, ABCG8_187, ABL1_294, ABR_223, ABTB1_163, AC004223.3_242, AC004997.1_285, AC008397.2_171, AC011530.1_237, AC020909.1_265, AC073610.2_190, AC073610.3_190, AC091057.6_484, AC092143.1_288, AC097637.1_179, AC099811.2_163, AC104109.3_444, AC235565.2_277, ACE_221, ACKR1_186, ACTA1_345, ACTB_390, ACTC1_194, ACTG1_316, ACTG2_198, ACTL6A_335,…	TRUE
8:63015187_T>C	KIF23	GGH	ABCB1_403, ABCC1_361, ABCC2_303, ABCC5_170, ABCG2_396, ABHD14B_266, AC093512.2_900, ACAA1_902, ACAD8_368, ACADM_165, ACAT2_153, ACLY_902, ACP5_271, ACTR10_900, ACTR2_900, ADA_167, ADA2_900, ADD1_248, ADD2_173, ADD3_524, ADGRV1_167, ADORA2A_171, ADORA2A_205, ADSL_236, ADSL_313, ADSS_245, AGA_905, AHCY_191, AHCYL2_173, AKR7A2_348, AKR7A3_244, ALAD_473, ALB_171, ALDH1L1_295, ALDOC_903, AMACR_156, AM…	TRUE
1:214603264_C>G	PBK	CENPF	ABI2_156, ABL1_156, AC004691.2_151, AC091057.6_710, AC129492.3_261, ACIN1_205, ACTB_152, ACTG1_160, ACTL6A_175, ADAM17_229, ADAMDEC1_235, ADAMTS6_192, AEBP1_197, AFP_260, AHCTF1_932, AHNAK_514, AKT1_206, ALB_151, ANAPC1_174, ANLN_897, ANO1_278, ANO2_204, ANO7_243, ANP32E_236, AP4E1_222, APEH_255, APTX_355, AR_260, ARHGAP11A_865, ARHGAP19_327, ARHGAP21_197, ARHGAP36_173, ARHGAP6_173, ARHGEF39_260,…	TRUE
3:156540416_T>C	CALR	SSR3	AC068775.1_211, AC073896.1_238, AC099811.2_244, ACY1_192, ADORA1_179, ADORA2B_178, AGMAT_228, ALDH18A1_244, ALG5_232, AMY2B_167, ANKRD49_368, AP2A1_201, APEX2_194, AQP2_237, ARF4_164, ARHGEF16_218, ARPC1A_288, ARPC3_175, ASCC2_286, ASPHD1_474, ATP13A3_232, ATP1B2_163, ATP5F1A_168, ATP5MG_432, ATP5PB_177, ATP5PF_169, AUP1_295, BET1_169, BNIP3_226, BUB3_176, CALR_711, CALR3_472, CALU_227, CANX_418,…	TRUE
3:13638208_C>A	LUM	FBLN2	A2M_188, A2ML1_240, AAK1_319, ABI3_152, AC136428.1_187, AC136616.2_165, AC136616.3_165, AC141272.1_187, AC233755.1_165, AC233755.2_165, ACAN_627, ACTA1_216, ACTB_190, ACTC1_178, ACTG2_159, ACTR1A_258, ACTR1B_274, ACTR3_184, ACTR3B_184, ACTR3C_184, ADAD1_175, ADAM10_201, ADAM12_204, ADAM17_180, ADAM33_190, ADAMTS1_205, ADAMTS10_215, ADAMTS12_391, ADAMTS16_201, ADAMTS17_186, ADAMTS18_210, ADAMTS2_1…	TRUE
1:214603264_C>G	CDC25C	CENPF	ABI2_156, ABL1_156, AC004691.2_151, AC091057.6_710, AC129492.3_261, ACIN1_205, ACTB_152, ACTG1_160, ACTL6A_175, ADAM17_229, ADAMDEC1_235, ADAMTS6_192, AEBP1_197, AFP_260, AHCTF1_932, AHNAK_514, AKT1_206, ALB_151, ANAPC1_174, ANLN_897, ANO1_278, ANO2_204, ANO7_243, ANP32E_236, AP4E1_222, APEH_255, APTX_355, AR_260, ARHGAP11A_865, ARHGAP19_327, ARHGAP21_197, ARHGAP36_173, ARHGAP6_173, ARHGEF39_260,…	TRUE
7:101139248_G>A	SOCS1	SERPINE1	A1BG_902, A2M_940, ABCA1_267, ABCB1_167, ABCC3_159, ABCG1_297, ABCG2_163, ABL1_159, AC093512.2_903, ACAN_212, ACE_854, ACE2_296, ACTA1_251, ACTB_363, ACTC1_176, ACTG1_288, ACTG2_157, ACTN1_915, ACTN2_902, ACTN4_945, ACVR1_283, ACVR1B_284, ACVR1C_218, ACVRL1_280, ADAM10_182, ADAM12_299, ADAM17_301, ADAM19_152, ADAM9_202, ADAMTS1_355, ADAMTS12_182, ADAMTS13_428, ADAMTS3_180, ADAMTS4_188, ADAMTS5_22…	TRUE
7:37906945_A>G	DAB2	SFRP4	AARS_556, ABI1_330, ABI2_330, AC006486.1_161, ACKR1_187, ACTB_172, ACTG1_168, ACVR1_313, ACVR1B_162, ACVR2A_166, ACVR2B_189, ACVRL1_156, ADAM12_170, ADAMTS1_163, ADAMTS10_157, ADAMTS18_178, ADAMTS2_155, ADAMTS5_171, ADAMTSL2_206, ADAMTSL5_167, ADGRL3_181, ADIPOQ_213, AEBP1_191, AKT1_320, ALB_197, ALDH18A1_196, ALDH1A2_211, ALOX12_245, ALPL_173, ALX1_262, ALX3_176, ALX4_204, AMH_167, AMHR2_228, AN…	TRUE
11:35229771_C>T	TIMP2	CD44	A2M_168, ABCA1_208, ABCA4_221, ABCA5_171, ABCB1_724, ABCB4_171, ABCB5_585, ABCB6_156, ABCC1_430, ABCC11_191, ABCC2_220, ABCC3_234, ABCC4_243, ABCC5_250, ABCE1_160, ABCG1_171, ABCG2_823, ABL1_318, AC002996.1_235, AC018755.2_235, AC092143.1_291, AC097637.1_398, AC104389.4_237, AC233755.1_280, AC243967.1_193, ACAN_802, ACE_228, ACHE_194, ACKR1_214, ACKR2_494, ACKR3_388, ACKR4_188, ACP5_292, ACSL1_19…	TRUE
7:101129564_G>A	ITGA1	SERPINE1	A1BG_902, A2M_940, ABCA1_267, ABCB1_167, ABCC3_159, ABCG1_297, ABCG2_163, ABL1_159, AC093512.2_903, ACAN_212, ACE_854, ACE2_296, ACTA1_251, ACTB_363, ACTC1_176, ACTG1_288, ACTG2_157, ACTN1_915, ACTN2_902, ACTN4_945, ACVR1_283, ACVR1B_284, ACVR1C_218, ACVRL1_280, ADAM10_182, ADAM12_299, ADAM17_301, ADAM19_152, ADAM9_202, ADAMTS1_355, ADAMTS12_182, ADAMTS13_428, ADAMTS3_180, ADAMTS4_188, ADAMTS5_22…	TRUE
18:63903748_G>A	DUSP6	SERPINB2	A2M_206, A2ML1_190, AC018755.2_247, AC097637.1_321, AC104389.4_176, ACAN_229, ACE_163, ACKR2_170, ACOD1_181, ACTB_186, ACTG1_154, ADAM12_180, ADAM8_219, ADGRD1_245, ADGRE1_408, ADGRE2_158, ADGRE3_158, ADGRE5_158, ADM_194, ADRB2_169, AFDN_202, AFP_301, AGT_294, AHNAK_502, AHR_361, AJAP1_247, AKNAD1_269, AKT1_335, ALAS2_185, ALB_565, ALDH1A3_163, ALG5_424, ALOX15_161, ALOX5_240, ALOXE3_479, ALPP_15…	TRUE
16:23690217_A>G	DLGAP5	PLK1	AARS_270, AARS2_270, ABCA4_238, ABCB1_224, ABCC1_183, ABCG5_187, ABCG8_187, ABL1_294, ABR_223, ABTB1_163, AC004223.3_242, AC004997.1_285, AC008397.2_171, AC011530.1_237, AC020909.1_265, AC073610.2_190, AC073610.3_190, AC091057.6_484, AC092143.1_288, AC097637.1_179, AC099811.2_163, AC104109.3_444, AC235565.2_277, ACE_221, ACKR1_186, ACTA1_345, ACTB_390, ACTC1_194, ACTG1_316, ACTG2_198, ACTL6A_335,…	TRUE
5:151661589_G>C	SRGN	SPARC	A1BG_901, A2M_930, A2ML1_207, ABCC6_238, ABCG2_169, ABHD2_194, ABL1_154, AC010422.5_153, AC092143.1_155, AC093512.2_905, AC100868.1_200, ACAA1_278, ACAN_567, ACE_187, ACP5_378, ACTA1_156, ACTB_274, ACTG1_229, ACTG2_183, ACTN1_911, ACTN2_908, ACTN4_909, ACVR2A_167, ADAM10_173, ADAM12_201, ADAMTS1_315, ADAMTS10_205, ADAMTS12_286, ADAMTS2_265, ADAMTS3_295, ADAMTS4_354, ADAMTS5_353, ADAMTS6_462, ADAM…	TRUE
16:23690217_A>G	MAD2L1	PLK1	AARS_270, AARS2_270, ABCA4_238, ABCB1_224, ABCC1_183, ABCG5_187, ABCG8_187, ABL1_294, ABR_223, ABTB1_163, AC004223.3_242, AC004997.1_285, AC008397.2_171, AC011530.1_237, AC020909.1_265, AC073610.2_190, AC073610.3_190, AC091057.6_484, AC092143.1_288, AC097637.1_179, AC099811.2_163, AC104109.3_444, AC235565.2_277, ACE_221, ACKR1_186, ACTA1_345, ACTB_390, ACTC1_194, ACTG1_316, ACTG2_198, ACTL6A_335,…	TRUE
11:309127_A>G	IFIT1	IFITM2	AAED1_223, ACTB_176, ADAMDEC1_221, ADAR_920, AEN_345, AGTR1_167, AMIGO2_169, ANKRD12_224, ANTXR1_160, ANXA3_160, APOBEC3G_193, AQP9_189, AREG_173, ARHGEF10L_222, ARPC1B_217, ASCC1_196, ATG16L2_183, ATP6V0B_186, ATP6V0C_182, B2M_246, B3GNT3_213, B4GALNT4_504, BAG3_154, BEGAIN_156, BRIX1_203, BST2_942, BTN3A2_191, C1QB_164, C3AR1_173, C7_167, CACNG3_175, CALHM4_295, CASP1_171, CCL13_157, CCL18_150,…	TRUE
7:116506657_A>G	KCND2	CAV2	ABCA1_261, ABHD4_213, ABHD5_233, AC136352.3_167, ACTB_182, ACTG1_174, ACTN1_190, ACTR1A_215, ACVR1B_244, ADAM19_195, ADAMTS10_228, ADORA2B_153, AFAP1_492, AGBL2_283, AGBL3_173, AGPAT1_294, AGPAT2_298, AGRN_216, AHNAK_155, AKAP13_160, AKAP7_163, AKT1_340, ALB_254, ALDH9A1_263, ALS2_183, AMFR_233, AMMECR1_203, ANKRD30B_197, ANXA1_263, ANXA2_544, ANXA5_196, ANXA6_180, ANXA7_371, APOE_168, APP_247, A…	TRUE
1:214603264_C>G	KIF2C	CENPF	ABI2_156, ABL1_156, AC004691.2_151, AC091057.6_710, AC129492.3_261, ACIN1_205, ACTB_152, ACTG1_160, ACTL6A_175, ADAM17_229, ADAMDEC1_235, ADAMTS6_192, AEBP1_197, AFP_260, AHCTF1_932, AHNAK_514, AKT1_206, ALB_151, ANAPC1_174, ANLN_897, ANO1_278, ANO2_204, ANO7_243, ANP32E_236, AP4E1_222, APEH_255, APTX_355, AR_260, ARHGAP11A_865, ARHGAP19_327, ARHGAP21_197, ARHGAP36_173, ARHGAP6_173, ARHGEF39_260,…	TRUE
1:201465612_G>A	CDKN1A	PHLDA3	ABHD4_464, ACER2_285, AEBP1_326, AEN_624, AKR7A3_173, AKT1_349, AKT1S1_157, ALX1_158, ANKRD11_230, ANXA8_241, ANXA8L1_223, AR_382, ARAP2_323, ARID4A_158, ARID4B_255, ASS1_198, ASTN1_156, ATM_251, ATRX_169, BAX_169, BBC3_327, BCL11B_210, BCL2L13_164, BLCAP_232, BOK_230, BTG2_416, CCNF_277, CCNG1_524, CCZ1_201, CCZ1B_201, CDC5L_980, CDCA8_193, CDCP1_153, CDH10_170, CDKN1A_431, CDKN1C_214, CENPA_228…	TRUE
11:57551866_T>C	BST2	UBE2L6	ABL1_202, ABL2_183, AC004223.3_180, AC006486.1_200, AC008982.1_185, AC011530.1_314, AC073610.2_156, AC073610.3_194, AC097637.1_222, AC104109.3_357, AC129492.3_201, AC243756.1_210, ACKR3_159, ACSS2_162, ACVR1_183, ACVR1B_183, ACVR1C_183, ACVR2A_183, ACVR2B_183, ACVRL1_183, ADA_295, ADAR_250, ADK_200, AEN_220, AFP_188, AGA_222, AGBL3_306, AIMP2_311, AIRE_160, AK7_166, AKT1_308, AKT2_183, AKT3_183, …	TRUE
8:60621869_A>G	LXN	RAB2A	AACS_163, ABCB1_193, ABCB7_410, ABI1_247, ABL1_197, ABL2_238, ABTB1_157, AC005726.1_199, AC006486.1_170, AC008403.1_196, AC008695.1_182, AC011530.1_188, AC037459.1_166, AC073610.3_244, AC091057.6_196, AC092143.1_213, AC099811.2_264, AC104109.3_237, AC129492.3_179, ACADM_398, ACAP1_164, ACAP2_164, ACAP3_196, ACMSD_224, ACP2_152, ACR_275, ACRBP_225, ACTB_242, ACTG1_196, ACTN1_198, ACTN4_261, ACTR10…	TRUE
1:16014266_T>C	CYP1B1	HSPB7	ABCD2_170, AC126755.2_447, ACADS_154, ACE_163, ACOT11_154, ACOT12_299, ACOT2_329, ACOX1_341, ACOX2_213, ACSF3_332, ACTC1_255, ACTG2_186, ACTN1_182, ACTN2_258, ACTN3_232, ACTN4_170, ACVR1C_155, ADAM33_153, ADAM7_187, ADAMTS5_151, ADD2_203, ADGB_191, AFP_153, AGPAT2_281, AGTR1_161, AK1_361, AKAP3_242, AKR1A1_171, AKT1_184, ALB_278, ALDH1L1_274, ALDH1L2_446, ALDH3A1_303, ALDH4A1_494, ALPK3_246, AMIG…	TRUE
1:214603264_C>G	TACC3	CENPF	ABI2_156, ABL1_156, AC004691.2_151, AC091057.6_710, AC129492.3_261, ACIN1_205, ACTB_152, ACTG1_160, ACTL6A_175, ADAM17_229, ADAMDEC1_235, ADAMTS6_192, AEBP1_197, AFP_260, AHCTF1_932, AHNAK_514, AKT1_206, ALB_151, ANAPC1_174, ANLN_897, ANO1_278, ANO2_204, ANO7_243, ANP32E_236, AP4E1_222, APEH_255, APTX_355, AR_260, ARHGAP11A_865, ARHGAP19_327, ARHGAP21_197, ARHGAP36_173, ARHGAP6_173, ARHGEF39_260,…	TRUE
16:23690137_G>A	TRIM59	PLK1	AARS_270, AARS2_270, ABCA4_238, ABCB1_224, ABCC1_183, ABCG5_187, ABCG8_187, ABL1_294, ABR_223, ABTB1_163, AC004223.3_242, AC004997.1_285, AC008397.2_171, AC011530.1_237, AC020909.1_265, AC073610.2_190, AC073610.3_190, AC091057.6_484, AC092143.1_288, AC097637.1_179, AC099811.2_163, AC104109.3_444, AC235565.2_277, ACE_221, ACKR1_186, ACTA1_345, ACTB_390, ACTC1_194, ACTG1_316, ACTG2_198, ACTL6A_335,…	TRUE
14:22575102_T>G	GAL	DAD1	AATF_326, ABCC9_177, ABHD4_591, ABHD5_224, ABI1_161, AC073896.1_161, AC092073.1_349, AC093668.1_225, ADCYAP1_211, ADGRA3_198, ADGRG4_165, ADO_364, ADORA1_230, ADORA2A_318, ADORA2A_322, ADORA2B_161, ADRA1A_325, ADRA1B_329, ADRA1D_317, ADRA2A_343, ADRA2B_330, ADRA2C_328, ADRB1_309, ADRB2_294, ADRB3_311, AGXT_231, AKT1_215, ALB_165, ALG1_411, ALG10_816, ALG10B_800, ALG11_458, ALG12_517, ALG13_452, A…	TRUE
7:101139248_G>A	SNAI1	SERPINE1	A1BG_902, A2M_940, ABCA1_267, ABCB1_167, ABCC3_159, ABCG1_297, ABCG2_163, ABL1_159, AC093512.2_903, ACAN_212, ACE_854, ACE2_296, ACTA1_251, ACTB_363, ACTC1_176, ACTG1_288, ACTG2_157, ACTN1_915, ACTN2_902, ACTN4_945, ACVR1_283, ACVR1B_284, ACVR1C_218, ACVRL1_280, ADAM10_182, ADAM12_299, ADAM17_301, ADAM19_152, ADAM9_202, ADAMTS1_355, ADAMTS12_182, ADAMTS13_428, ADAMTS3_180, ADAMTS4_188, ADAMTS5_22…	TRUE
16:23690217_A>G	ITGB3BP	PLK1	AARS_270, AARS2_270, ABCA4_238, ABCB1_224, ABCC1_183, ABCG5_187, ABCG8_187, ABL1_294, ABR_223, ABTB1_163, AC004223.3_242, AC004997.1_285, AC008397.2_171, AC011530.1_237, AC020909.1_265, AC073610.2_190, AC073610.3_190, AC091057.6_484, AC092143.1_288, AC097637.1_179, AC099811.2_163, AC104109.3_444, AC235565.2_277, ACE_221, ACKR1_186, ACTA1_345, ACTB_390, ACTC1_194, ACTG1_316, ACTG2_198, ACTL6A_335,…	TRUE
9:89316518_T>C	ASPM	CKS2	AARS_310, AARS2_310, ABAT_150, ABCA8_185, ABLIM3_155, ABTB1_542, ABTB2_540, AC011530.1_170, AC020909.1_281, AC091057.6_323, AC104109.3_771, ACAT1_156, ACAT2_216, ACER2_161, ACTL6A_207, ACTR6_223, ADGRF3_231, AEN_154, AGAP1_276, AHCY_152, AIF1L_151, AJUBA_168, AKIRIN2_204, AKR1A1_224, AKR1B1_169, AKR1B10_169, AKR1B15_169, AKR1C1_175, AKR1C2_216, AKR1C3_189, AKR1C4_169, AKR1D1_169, AKR1E2_169, AKT1…	TRUE
22:36332465_C>T	F3	MYH9	AAK1_164, AANAT_158, AASDHPPT_154, ABCA4_258, ABCC1_186, ABCC2_172, ABCC3_156, ABCC6_156, ABCC8_199, ABCC9_156, ABI1_426, ABI2_164, ABL1_177, ABTB1_152, AC004754.1_154, AC023055.1_195, AC037459.1_193, AC073610.2_181, AC073610.3_208, AC092143.1_331, AC093512.2_245, AC099811.2_163, AC104109.3_175, AC136352.2_306, AC141272.1_900, AC243756.1_163, ACACB_204, ACE_592, ACHE_165, ACKR1_155, ACTA1_653, AC…	TRUE
7:37951787_C>T	COMP	SFRP4	AARS_556, ABI1_330, ABI2_330, AC006486.1_161, ACKR1_187, ACTB_172, ACTG1_168, ACVR1_313, ACVR1B_162, ACVR2A_166, ACVR2B_189, ACVRL1_156, ADAM12_170, ADAMTS1_163, ADAMTS10_157, ADAMTS18_178, ADAMTS2_155, ADAMTS5_171, ADAMTSL2_206, ADAMTSL5_167, ADGRL3_181, ADIPOQ_213, AEBP1_191, AKT1_320, ALB_197, ALDH18A1_196, ALDH1A2_211, ALOX12_245, ALPL_173, ALX1_262, ALX3_176, ALX4_204, AMH_167, AMHR2_228, AN…	TRUE
1:246310904_G>A	TUBA1A	SMYD3	AASDHPPT_180, ABCF2_152, ABCF3_207, AC002310.4_152, AC003002.1_152, AC003002.3_152, AC003006.1_152, AC004076.1_152, AC005702.1_181, AC008758.1_152, AC008758.5_152, AC008770.2_152, AC010522.1_152, AC011530.1_174, AC012184.2_212, AC012309.1_152, AC020909.1_218, AC026786.1_152, AC073610.2_163, AC073610.3_163, AC092042.3_152, AC092143.1_185, AC092647.5_152, AC092835.1_152, AC093668.1_159, AC099811.2_…	TRUE
20:58995401_C>T	CD63	CTSZ	ABCD1_214, ABHD16B_151, ABHD17A_157, AC068580.4_157, AC093512.2_239, AC104109.3_167, ACAA1_903, ACADS_278, ACCS_180, ACHE_178, ACP2_201, ACP5_291, ACSL5_173, ACTB_188, ADAM15_161, ADAM7_212, ADAM8_242, ADAMTS5_253, ADGB_163, ADPRH_176, AGA_219, AGAP3_163, AGPAT2_165, AGT_916, AHNAK_160, AIF1_258, AIFM2_215, AKAP17A_163, AKT1_164, ALDH18A1_270, ALDH1A3_247, ALDOB_232, ALDOC_224, AMY1A_163, AMY1B_1…	TRUE
1:162784045_T>C	INSR	DDR2	ABI3BP_152, ABL1_206, ACAN_311, ADAM12_207, ADAMTS1_210, ADAMTS12_179, ADAMTS14_168, ADAMTS3_274, ADAMTS4_294, ADAMTS5_460, ADAMTSL1_233, ADGRB3_161, AEBP1_178, AGAP2_244, AGER_171, AK7_219, AKT1_208, ALB_196, ALK_281, ALS2_232, ALX1_283, AMD1_329, ANGPTL2_280, ANTXR1_214, APOM_225, APP_155, ARID1A_150, ARID1B_158, ARMC4_168, ASCL4_167, ASPN_191, ATF4_454, ATF5_155, ATM_155, ATP23_240, AXL_237, B…	TRUE
9:89316518_T>C	KNSTRN	CKS2	AARS_310, AARS2_310, ABAT_150, ABCA8_185, ABLIM3_155, ABTB1_542, ABTB2_540, AC011530.1_170, AC020909.1_281, AC091057.6_323, AC104109.3_771, ACAT1_156, ACAT2_216, ACER2_161, ACTL6A_207, ACTR6_223, ADGRF3_231, AEN_154, AGAP1_276, AHCY_152, AIF1L_151, AJUBA_168, AKIRIN2_204, AKR1A1_224, AKR1B1_169, AKR1B10_169, AKR1B15_169, AKR1C1_175, AKR1C2_216, AKR1C3_189, AKR1C4_169, AKR1D1_169, AKR1E2_169, AKT1…	TRUE
16:23690217_A>G	PLK4	PLK1	AARS_270, AARS2_270, ABCA4_238, ABCB1_224, ABCC1_183, ABCG5_187, ABCG8_187, ABL1_294, ABR_223, ABTB1_163, AC004223.3_242, AC004997.1_285, AC008397.2_171, AC011530.1_237, AC020909.1_265, AC073610.2_190, AC073610.3_190, AC091057.6_484, AC092143.1_288, AC097637.1_179, AC099811.2_163, AC104109.3_444, AC235565.2_277, ACE_221, ACKR1_186, ACTA1_345, ACTB_390, ACTC1_194, ACTG1_316, ACTG2_198, ACTL6A_335,…	TRUE
9:89316518_T>C	ARHGAP11A	CKS2	AARS_310, AARS2_310, ABAT_150, ABCA8_185, ABLIM3_155, ABTB1_542, ABTB2_540, AC011530.1_170, AC020909.1_281, AC091057.6_323, AC104109.3_771, ACAT1_156, ACAT2_216, ACER2_161, ACTL6A_207, ACTR6_223, ADGRF3_231, AEN_154, AGAP1_276, AHCY_152, AIF1L_151, AJUBA_168, AKIRIN2_204, AKR1A1_224, AKR1B1_169, AKR1B10_169, AKR1B15_169, AKR1C1_175, AKR1C2_216, AKR1C3_189, AKR1C4_169, AKR1D1_169, AKR1E2_169, AKT1…	TRUE
11:118602670_T>C	GPAT2	ARCN1	ABCA5_168, ABCE1_254, ABCG4_167, AC006486.1_185, AC026464.3_182, AC073610.2_301, AC073610.3_431, AC092143.1_169, AC099811.2_175, AC129492.3_211, AC235565.2_177, ACAP1_153, ACAP2_164, ACTR10_908, ACTR1A_917, ACTR1B_205, ADRM1_288, AFTPH_720, AGAP3_186, AGPAT1_178, AGPAT2_178, AGPAT3_178, AGPAT4_178, AGPAT5_178, AHCY_155, AKT1_155, AL049779.1_286, AL136295.1_184, AL603832.3_173, ALG12_643, ALG2_151…	TRUE
9:89316518_T>C	EMC9	CKS2	AARS_310, AARS2_310, ABAT_150, ABCA8_185, ABLIM3_155, ABTB1_542, ABTB2_540, AC011530.1_170, AC020909.1_281, AC091057.6_323, AC104109.3_771, ACAT1_156, ACAT2_216, ACER2_161, ACTL6A_207, ACTR6_223, ADGRF3_231, AEN_154, AGAP1_276, AHCY_152, AIF1L_151, AJUBA_168, AKIRIN2_204, AKR1A1_224, AKR1B1_169, AKR1B10_169, AKR1B15_169, AKR1C1_175, AKR1C2_216, AKR1C3_189, AKR1C4_169, AKR1D1_169, AKR1E2_169, AKT1…	TRUE
1:16014266_T>C	HSPB1	HSPB7	ABCD2_170, AC126755.2_447, ACADS_154, ACE_163, ACOT11_154, ACOT12_299, ACOT2_329, ACOX1_341, ACOX2_213, ACSF3_332, ACTC1_255, ACTG2_186, ACTN1_182, ACTN2_258, ACTN3_232, ACTN4_170, ACVR1C_155, ADAM33_153, ADAM7_187, ADAMTS5_151, ADD2_203, ADGB_191, AFP_153, AGPAT2_281, AGTR1_161, AK1_361, AKAP3_242, AKR1A1_171, AKT1_184, ALB_278, ALDH1L1_274, ALDH1L2_446, ALDH3A1_303, ALDH4A1_494, ALPK3_246, AMIG…	TRUE
20:44618834_T>G	ADA	PKIG	AAK1_242, ABHD5_226, ACOT7_270, ADA_753, ADCY2_212, ALAD_190, ANG_171, ARHGAP27_345, ATOX1_153, ATP9A_390, ATP9B_201, B3GNT5_274, B4GALT1_187, B4GALT2_301, B4GALT3_311, B4GALT7_294, BCAT1_175, CAV2_188, CAVIN4_282, CCDC88A_379, CCDC88C_153, CDC42EP3_242, CDK11B_179, CDK14_199, CDK19_265, CEP70_267, CEPT1_250, CGREF1_173, CMTM3_398, CNTNAP1_159, COQ7_197, CSNK2A2_255, CSTF1_374, CTSZ_230, CYTIP_29…	TRUE
7:42937644_T>C	FH	MRPL32	AC004556.1_756, AC011455.2_194, AC011462.1_240, AC025165.3_357, AC092073.1_409, AC092587.1_249, AC092647.5_866, AC138811.2_863, AC139530.2_916, ACACA_244, ACACB_244, ACOT13_299, ACTR6_193, AEN_173, AFG3L2_433, AGRP_250, AIMP1_280, AK6_423, AL360181.3_411, ALS2_267, ANAPC10_158, AP000311.1_218, ARID4B_349, ASMTL_295, ATP23_169, ATP5F1A_181, ATP5F1C_339, ATP5F1D_162, ATP5F1E_183, ATP5MC1_164, ATP5M…	TRUE
15:80890253_T>C	IFI27	CEMIP	ABI3BP_184, ACAD8_187, ACYP1_326, ADAMTS5_304, ADAMTS7_156, ADAMTSL1_249, AHNAK2_214, AKAP8_161, ALPK2_217, AMPD1_173, ANAPC10_287, ANXA1_156, AP3B2_205, AP4E1_195, AQP8_240, ARNT2_245, ASCL2_303, ASCL3_178, ATOH8_335, ATP6V1B1_157, ATP6V1D_164, ATP6V1F_174, AXIN2_197, B4GALT6_175, BCAN_161, BCL3_460, BEST4_349, C15orf48_161, C1orf109_161, C1R_190, C2orf54_161, C6orf222_213, CA4_171, CA7_267, CAS…	TRUE
5:168666259_G>A	ARL4C	SLIT3	ABL1_285, ABL2_279, ABLIM1_279, ABLIM2_243, ABLIM3_206, AC104109.3_210, AC243756.1_181, ACBD3_284, ACTA1_194, ACTB_260, ACTC1_168, ACTG1_216, ACTG2_184, ACTR3_150, ACTR3B_150, ACTR3C_150, ACVR1_181, ACVR1B_152, ACVRL1_212, ADAM10_353, ADAM12_174, ADAM17_179, ADAM19_251, ADAM33_227, ADAM9_196, ADAMTS1_150, ADAMTS12_170, ADAMTSL1_224, ADAMTSL2_163, ADAMTSL3_166, ADCY1_181, ADCY8_230, ADCY9_162, ADD…	TRUE
16:55505965_T>C	SOX4	MMP2	A2M_968, ABCA1_238, ABCA4_186, ABCB1_293, ABCC1_157, ABCC6_212, ABCG2_311, ABI2_237, ABL1_216, AC005324.3_201, AC097637.1_508, ACACA_155, ACAN_972, ACE_563, ACE2_305, ACKR2_240, ACKR3_379, ACKR4_249, ACP5_329, ACPP_211, ACTA1_273, ACTB_469, ACTC1_395, ACTG1_341, ACTG2_228, ACTL6A_161, ACTR2_189, ACVR1_160, ACVR1B_169, ADA_229, ADAM10_495, ADAM12_516, ADAM15_310, ADAM17_574, ADAM19_252, ADAM28_305…	TRUE
8:53966723_T>C	FH	TCEA1	AAMP_221, AASDHPPT_160, ABCE1_258, ABCF1_237, ABT1_210, AC004223.3_154, AC005702.1_156, AC034102.2_171, AC068533.4_464, AC092647.5_313, AC093668.1_513, AC097637.1_229, AC099811.2_251, AC235565.2_197, ACKR4_267, ACOT8_340, ACSBG1_168, ACSL6_151, ACTL6A_205, ADAM22_176, ADH1A_159, ADSS_190, AEN_194, AFF1_165, AFF4_930, AGO1_317, AGO2_271, AGO3_288, AGO4_322, AIRE_194, AK6_906, AKAP2_203, AKAP7_182,…	TRUE
9:89316518_T>C	SPC25	CKS2	AARS_310, AARS2_310, ABAT_150, ABCA8_185, ABLIM3_155, ABTB1_542, ABTB2_540, AC011530.1_170, AC020909.1_281, AC091057.6_323, AC104109.3_771, ACAT1_156, ACAT2_216, ACER2_161, ACTL6A_207, ACTR6_223, ADGRF3_231, AEN_154, AGAP1_276, AHCY_152, AIF1L_151, AJUBA_168, AKIRIN2_204, AKR1A1_224, AKR1B1_169, AKR1B10_169, AKR1B15_169, AKR1C1_175, AKR1C2_216, AKR1C3_189, AKR1C4_169, AKR1D1_169, AKR1E2_169, AKT1…	TRUE
20:3806034_T>C	PAK4	CDC25B	ABL1_269, ABL2_150, AC005702.1_167, AC006486.1_227, AC011530.1_304, AC023509.3_204, AC104109.3_344, AC245033.1_207, ACP1_405, ACTA1_238, ACTB_296, ACTC1_238, ACTG1_291, ACTG2_238, ACVR1_170, ACVR1B_150, ADAM17_219, ADAM22_201, ADAM9_356, AKAP9_167, AKT1_461, AKT2_222, AKT3_185, ALB_207, ALKAL2_173, ANAPC1_284, ANAPC11_173, ANAPC2_170, ANK1_209, ANK2_209, ANK3_209, ANKAR_209, ANKDD1A_209, ANKDD1B_…	TRUE
1:170739135_A>G	SOX4	PRRX1	A2M_174, ABI3BP_153, ABL1_325, AC011530.1_161, AC136428.1_262, AC136616.2_185, AC136616.3_185, AC141272.1_262, AC145212.1_163, AC233755.1_185, AC233755.2_185, ACAN_201, ACTN1_185, ACVR1_305, ACVR1B_274, ACVR1C_163, ACVRL1_152, ADAM12_199, ADAM33_151, ADAMTS12_160, ADAMTS18_166, ADAMTS5_220, ADAMTSL1_214, ADCY2_173, ADD3_527, ADNP2_237, AEBP1_454, AES_196, AKT1_249, ALDH1A1_167, ALX4_260, ANGPTL2_…	TRUE
8:63015187_T>C	CCNB2	GGH	ABCB1_403, ABCC1_361, ABCC2_303, ABCC5_170, ABCG2_396, ABHD14B_266, AC093512.2_900, ACAA1_902, ACAD8_368, ACADM_165, ACAT2_153, ACLY_902, ACP5_271, ACTR10_900, ACTR2_900, ADA_167, ADA2_900, ADD1_248, ADD2_173, ADD3_524, ADGRV1_167, ADORA2A_171, ADORA2A_205, ADSL_236, ADSL_313, ADSS_245, AGA_905, AHCY_191, AHCYL2_173, AKR7A2_348, AKR7A3_244, ALAD_473, ALB_171, ALDH1L1_295, ALDOC_903, AMACR_156, AM…	TRUE
9:89316518_T>C	DLGAP5	CKS2	AARS_310, AARS2_310, ABAT_150, ABCA8_185, ABLIM3_155, ABTB1_542, ABTB2_540, AC011530.1_170, AC020909.1_281, AC091057.6_323, AC104109.3_771, ACAT1_156, ACAT2_216, ACER2_161, ACTL6A_207, ACTR6_223, ADGRF3_231, AEN_154, AGAP1_276, AHCY_152, AIF1L_151, AJUBA_168, AKIRIN2_204, AKR1A1_224, AKR1B1_169, AKR1B10_169, AKR1B15_169, AKR1C1_175, AKR1C2_216, AKR1C3_189, AKR1C4_169, AKR1D1_169, AKR1E2_169, AKT1…	TRUE
14:61721103_C>T	TWIST2	HIF1A	ABCA1_210, ABCB1_336, ABCB4_239, ABCC1_214, ABCC6_188, ABCG1_221, ABCG2_309, ABL1_255, AC008397.2_195, AC090527.2_179, AC092143.1_258, AC093512.2_453, AC099811.2_283, AC104389.4_192, ACACA_194, ACAN_296, ACE_251, ACE2_429, ACKR2_220, ACKR3_198, ACKR4_222, ACLY_246, ACO1_275, ACO2_192, ACP5_167, ACTA1_331, ACTB_484, ACTBL2_227, ACTG1_410, ACTN1_170, ACTN3_225, ACTR3_176, ACVR1_171, ACVR1B_244, ACV…	TRUE
6:31354030_G>A	ENO1	HLA-B	ABCA13_189, ABCB6_186, ABCG5_188, ABCG8_188, ABHD16A_527, ABO_354, AC007325.2_188, AC068775.1_670, AC097637.1_222, AC233755.1_634, ACADM_186, ACE_185, ACKR1_288, ACSL5_165, ACTL9_213, ADAM17_185, ADAM33_254, ADAR_902, ADGRE2_173, ADM2_227, ADSL_296, ADSL_299, AFDN_177, AHNAK2_167, AIF1_347, AIRE_254, AKAP17A_210, AKT1_210, AL645941.2_407, AL662899.1_190, AL669918.1_329, ALB_223, ALX3_302, ALYREF_…	TRUE
22:38483683_G>A	CCND2	DDX17	AANAT_158, AASS_177, AATF_508, ABCA3_167, ABCE1_255, ABCF1_170, ABCF2_287, ABCF3_228, ABCG2_185, ABHD5_151, ABL1_216, ABL2_155, ABT1_365, AC011448.1_303, AC011530.1_159, AC012184.2_284, AC023055.1_174, AC034102.2_535, AC097637.1_169, AC099811.2_154, AC104109.3_223, AC139530.2_259, AC235565.2_178, AC243756.1_200, AC245033.1_240, ACAP1_253, ACIN1_484, ACOX1_173, ADA_690, ADA2_170, ADAL_170, ADAR_60…	TRUE
2:216672167_G>T	CCND2	IGFBP5	A2M_205, AADAT_202, ACAN_226, ACOXL_203, ACSL1_186, ACTB_265, ACTG1_188, ACTN1_152, ADAM10_903, ADAM12_638, ADAM23_188, ADAM9_212, ADAMTS1_267, ADAMTS12_206, ADAMTS2_251, ADAMTS20_170, ADAMTS3_191, ADAMTS4_182, ADAMTS5_433, ADAMTS7_177, ADAMTS8_358, ADAMTS9_318, ADAMTSL1_156, ADIPOQ_186, ADSSL1_153, AEBP1_264, AFP_907, AGT_372, AGTR1_451, AHNAK2_204, AHSG_907, AKT1_454, AL139011.2_173, ALB_921, A…	TRUE
9:89316518_T>C	CENPA	CKS2	AARS_310, AARS2_310, ABAT_150, ABCA8_185, ABLIM3_155, ABTB1_542, ABTB2_540, AC011530.1_170, AC020909.1_281, AC091057.6_323, AC104109.3_771, ACAT1_156, ACAT2_216, ACER2_161, ACTL6A_207, ACTR6_223, ADGRF3_231, AEN_154, AGAP1_276, AHCY_152, AIF1L_151, AJUBA_168, AKIRIN2_204, AKR1A1_224, AKR1B1_169, AKR1B10_169, AKR1B15_169, AKR1C1_175, AKR1C2_216, AKR1C3_189, AKR1C4_169, AKR1D1_169, AKR1E2_169, AKT1…	TRUE
1:214603264_C>G	CIT	CENPF	ABI2_156, ABL1_156, AC004691.2_151, AC091057.6_710, AC129492.3_261, ACIN1_205, ACTB_152, ACTG1_160, ACTL6A_175, ADAM17_229, ADAMDEC1_235, ADAMTS6_192, AEBP1_197, AFP_260, AHCTF1_932, AHNAK_514, AKT1_206, ALB_151, ANAPC1_174, ANLN_897, ANO1_278, ANO2_204, ANO7_243, ANP32E_236, AP4E1_222, APEH_255, APTX_355, AR_260, ARHGAP11A_865, ARHGAP19_327, ARHGAP21_197, ARHGAP36_173, ARHGAP6_173, ARHGEF39_260,…	TRUE
2:217799910_T>G	PLAU	TNS1	A2M_160, ABCA1_170, ABCB1_275, ABCB5_164, ABCC1_269, ABCC10_150, ABCC2_188, ABCC5_167, ABCC8_161, ABCG2_362, ABL1_440, ABL2_214, ABR_153, ABTB1_195, AC005702.1_187, AC006486.1_289, AC011530.1_235, AC073896.1_177, AC092143.1_247, AC097637.1_186, AC099811.2_155, AC104109.3_181, ACAT1_355, ACAT2_216, ACE_230, ACIN1_156, ACLY_209, ACP1_164, ACTA1_919, ACTB_284, ACTC1_231, ACTG1_230, ACTG2_293, ACTN1_…	TRUE
6:31354105_G>A	HNRNPDL	HLA-B	ABCA13_189, ABCB6_186, ABCG5_188, ABCG8_188, ABHD16A_527, ABO_354, AC007325.2_188, AC068775.1_670, AC097637.1_222, AC233755.1_634, ACADM_186, ACE_185, ACKR1_288, ACSL5_165, ACTL9_213, ADAM17_185, ADAM33_254, ADAR_902, ADGRE2_173, ADM2_227, ADSL_296, ADSL_299, AFDN_177, AHNAK2_167, AIF1_347, AIRE_254, AKAP17A_210, AKT1_210, AL645941.2_407, AL662899.1_190, AL669918.1_329, ALB_223, ALX3_302, ALYREF_…	TRUE
8:63015187_T>C	PBK	GGH	ABCB1_403, ABCC1_361, ABCC2_303, ABCC5_170, ABCG2_396, ABHD14B_266, AC093512.2_900, ACAA1_902, ACAD8_368, ACADM_165, ACAT2_153, ACLY_902, ACP5_271, ACTR10_900, ACTR2_900, ADA_167, ADA2_900, ADD1_248, ADD2_173, ADD3_524, ADGRV1_167, ADORA2A_171, ADORA2A_205, ADSL_236, ADSL_313, ADSS_245, AGA_905, AHCY_191, AHCYL2_173, AKR7A2_348, AKR7A3_244, ALAD_473, ALB_171, ALDH1L1_295, ALDOC_903, AMACR_156, AM…	TRUE
2:231461706_C>T	CCNB1	NCL	AATF_214, ABCE1_272, ABCF1_164, ABCF2_174, ABCF3_210, ABHD5_173, AC002996.1_168, AC005726.1_156, AC011448.1_161, AC012184.2_190, AC097637.1_178, AC104109.3_253, AC235565.2_301, AC245033.1_180, ACLY_275, ACTB_323, ACTG1_221, ACTL6A_279, ACTN4_171, ADA_181, ADAM2_229, ADAMTS2_166, ADAP1_675, ADAP2_309, ADAR_279, ADARB2_315, ADCY5_170, AEN_229, AGBL3_150, AGER_254, AGFG1_179, AGO1_319, AGO2_590, AGO…	TRUE
6:26104052_T>C	HMGN1	HIST1H4C	AASDH_192, AASDHPPT_806, AASS_179, AATF_188, ABCB1_158, ABCB11_207, ABL1_545, AC006486.1_159, AC007998.2_161, AC011530.1_197, AC092143.1_167, AC099811.2_293, AC104109.3_163, AC106782.1_159, AC129492.3_201, AC133555.3_159, AC136352.2_159, AC140504.1_171, AC233755.1_189, AC243756.1_153, ACLY_268, ACSL5_150, ACSL6_163, ACSM2A_187, ACSS1_163, ACSS2_167, ACTA1_259, ACTB_428, ACTC1_242, ACTG1_366, ACTG…	TRUE
9:89316518_T>C	FAM83D	CKS2	AARS_310, AARS2_310, ABAT_150, ABCA8_185, ABLIM3_155, ABTB1_542, ABTB2_540, AC011530.1_170, AC020909.1_281, AC091057.6_323, AC104109.3_771, ACAT1_156, ACAT2_216, ACER2_161, ACTL6A_207, ACTR6_223, ADGRF3_231, AEN_154, AGAP1_276, AHCY_152, AIF1L_151, AJUBA_168, AKIRIN2_204, AKR1A1_224, AKR1B1_169, AKR1B10_169, AKR1B15_169, AKR1C1_175, AKR1C2_216, AKR1C3_189, AKR1C4_169, AKR1D1_169, AKR1E2_169, AKT1…	TRUE
20:58995401_C>T	BLVRB	CTSZ	ABCD1_214, ABHD16B_151, ABHD17A_157, AC068580.4_157, AC093512.2_239, AC104109.3_167, ACAA1_903, ACADS_278, ACCS_180, ACHE_178, ACP2_201, ACP5_291, ACSL5_173, ACTB_188, ADAM15_161, ADAM7_212, ADAM8_242, ADAMTS5_253, ADGB_163, ADPRH_176, AGA_219, AGAP3_163, AGPAT2_165, AGT_916, AHNAK_160, AIF1_258, AIFM2_215, AKAP17A_163, AKT1_164, ALDH18A1_270, ALDH1A3_247, ALDOB_232, ALDOC_224, AMY1A_163, AMY1B_1…	TRUE
9:127505577_G>C	ITGA3	FAM129B	ABCD1_151, ADAM15_211, AGRN_167, AHNAK_181, AHNAK2_183, AMBN_217, ANXA1_174, ANXA2_218, AP3D1_292, ARHGAP18_157, ARHGEF5_158, ARSG_242, ATP13A3_153, AVEN_258, AXIN2_184, BAG3_212, BAG6_201, BCL9L_166, BOK_151, C11orf68_201, CAPN2_244, CARD6_232, CAV1_173, CAVIN1_246, CAVIN3_160, CCND1_155, CD109_263, CD151_151, CD84_205, CDC123_189, CDC42EP1_152, CDC5L_980, CDK15_177, CDYL2_284, CEBPB_158, CENPB_…	TRUE
16:23690137_G>A	HJURP	PLK1	AARS_270, AARS2_270, ABCA4_238, ABCB1_224, ABCC1_183, ABCG5_187, ABCG8_187, ABL1_294, ABR_223, ABTB1_163, AC004223.3_242, AC004997.1_285, AC008397.2_171, AC011530.1_237, AC020909.1_265, AC073610.2_190, AC073610.3_190, AC091057.6_484, AC092143.1_288, AC097637.1_179, AC099811.2_163, AC104109.3_444, AC235565.2_277, ACE_221, ACKR1_186, ACTA1_345, ACTB_390, ACTC1_194, ACTG1_316, ACTG2_198, ACTL6A_335,…	TRUE
6:26104052_T>C	TIMP1	HIST1H4C	AASDH_192, AASDHPPT_806, AASS_179, AATF_188, ABCB1_158, ABCB11_207, ABL1_545, AC006486.1_159, AC007998.2_161, AC011530.1_197, AC092143.1_167, AC099811.2_293, AC104109.3_163, AC106782.1_159, AC129492.3_201, AC133555.3_159, AC136352.2_159, AC140504.1_171, AC233755.1_189, AC243756.1_153, ACLY_268, ACSL5_150, ACSL6_163, ACSM2A_187, ACSS1_163, ACSS2_167, ACTA1_259, ACTB_428, ACTC1_242, ACTG1_366, ACTG…	TRUE
1:214603264_C>G	PRC1	CENPF	ABI2_156, ABL1_156, AC004691.2_151, AC091057.6_710, AC129492.3_261, ACIN1_205, ACTB_152, ACTG1_160, ACTL6A_175, ADAM17_229, ADAMDEC1_235, ADAMTS6_192, AEBP1_197, AFP_260, AHCTF1_932, AHNAK_514, AKT1_206, ALB_151, ANAPC1_174, ANLN_897, ANO1_278, ANO2_204, ANO7_243, ANP32E_236, AP4E1_222, APEH_255, APTX_355, AR_260, ARHGAP11A_865, ARHGAP19_327, ARHGAP21_197, ARHGAP36_173, ARHGAP6_173, ARHGEF39_260,…	TRUE
4:173332027_T>C	HMMR	HMGB2	ABCF1_202, ABCG2_171, AC002996.1_155, AC007998.2_157, AC020909.1_155, AC091057.6_210, AC092073.1_178, AC097637.1_365, AC099811.2_182, ACBD3_157, ACO1_165, ACO2_218, ACTL6A_353, ACTL6B_251, ACTR2_159, ACTR5_237, ACTR8_295, ACYP1_150, AES_192, AGER_239, AIRE_159, AKR1C3_174, AKT1_172, AKT2_152, AKT3_152, AL592183.1_335, ALDH16A1_151, ALDH1A1_175, ALDH1A2_151, ALDH1A3_151, ALDH1B1_151, ALDH1L1_158, …	TRUE
17:3662938_C>T	RTKN2	TAX1BP3	AAMDC_183, ACAA2_812, ACOX3_181, ADGRB2_450, AES_438, AGAP3_248, AGO1_340, ANKRD46_186, ANKRD6_176, ANXA6_195, AP2B1_169, APLF_168, AQP1_165, AQP6_166, ARHGAP35_153, ARHGAP9_178, ARHGEF16_718, ARHGEF37_572, ARHGEF7_430, ASAH2_202, ASAH2B_202, ATCAY_185, ATP5MF_154, ATP6V1G2_175, AXIN1_243, AXIN2_195, BAZ2A_621, BHLHE22_270, BICC1_173, BNIP2_398, BNIP3_216, BRD9_164, BRINP2_675, BRINP3_198, C1orf5…	TRUE
11:309127_A>G	IFIT2	IFITM2	AAED1_223, ACTB_176, ADAMDEC1_221, ADAR_920, AEN_345, AGTR1_167, AMIGO2_169, ANKRD12_224, ANTXR1_160, ANXA3_160, APOBEC3G_193, AQP9_189, AREG_173, ARHGEF10L_222, ARPC1B_217, ASCC1_196, ATG16L2_183, ATP6V0B_186, ATP6V0C_182, B2M_246, B3GNT3_213, B4GALNT4_504, BAG3_154, BEGAIN_156, BRIX1_203, BST2_942, BTN3A2_191, C1QB_164, C3AR1_173, C7_167, CACNG3_175, CALHM4_295, CASP1_171, CCL13_157, CCL18_150,…	TRUE
20:3806034_T>C	PLK1	CDC25B	ABL1_269, ABL2_150, AC005702.1_167, AC006486.1_227, AC011530.1_304, AC023509.3_204, AC104109.3_344, AC245033.1_207, ACP1_405, ACTA1_238, ACTB_296, ACTC1_238, ACTG1_291, ACTG2_238, ACVR1_170, ACVR1B_150, ADAM17_219, ADAM22_201, ADAM9_356, AKAP9_167, AKT1_461, AKT2_222, AKT3_185, ALB_207, ALKAL2_173, ANAPC1_284, ANAPC11_173, ANAPC2_170, ANK1_209, ANK2_209, ANK3_209, ANKAR_209, ANKDD1A_209, ANKDD1B_…	TRUE
3:13638188_T>A	DCN	FBLN2	A2M_188, A2ML1_240, AAK1_319, ABI3_152, AC136428.1_187, AC136616.2_165, AC136616.3_165, AC141272.1_187, AC233755.1_165, AC233755.2_165, ACAN_627, ACTA1_216, ACTB_190, ACTC1_178, ACTG2_159, ACTR1A_258, ACTR1B_274, ACTR3_184, ACTR3B_184, ACTR3C_184, ADAD1_175, ADAM10_201, ADAM12_204, ADAM17_180, ADAM33_190, ADAMTS1_205, ADAMTS10_215, ADAMTS12_391, ADAMTS16_201, ADAMTS17_186, ADAMTS18_210, ADAMTS2_1…	TRUE
16:88643420_A>G	PRDX4	CYBA	ABCB4_225, ABCC1_151, ABCC2_150, AC100868.1_154, ACE_510, ACE2_216, ACP1_226, ACP5_159, ACTB_196, ADAM10_901, ADAM17_159, ADAM8_912, ADGRE1_165, ADGRG3_902, ADIPOQ_286, ADIPOR1_159, ADK_351, ADM_162, AGER_277, AGPAT2_910, AGT_667, AGTR1_525, AGTR2_243, AGTRAP_254, AHCTF1_222, AHSA1_154, AIF1_312, AIM2_163, AKR1A1_234, AKR1B1_199, AKT1_606, ALB_379, ALDH3B1_905, ALOX12_154, ALOX5_179, ALOX5AP_179,…	TRUE
20:56386407_T>C	PIF1	AURKA	AAK1_164, AATF_260, ABCB1_229, ABCB7_152, ABCC1_152, ABCG2_209, ABCG5_229, ABCG8_229, ABL1_196, AC004997.1_167, AC008397.2_173, AC011448.1_158, AC011530.1_216, AC023055.1_176, AC091057.6_495, AC092143.1_162, AC104109.3_304, AC245033.1_434, ACSF3_162, ACTA1_156, ACTB_362, ACTC1_164, ACTG1_299, ACTG2_168, ACTL6A_514, ACTL6B_255, ACTL8_195, ACTR1A_912, ADA_157, ADAM9_197, ADCY10_171, ADRA2C_222, ADR…	TRUE
21:46132472_G>A	MMP14	COL6A2	A2M_209, ABCD3_379, ABHD2_233, ABHD8_188, ABI3BP_220, AC011479.1_156, ACAN_176, ACO2_166, ACP5_249, ACTA1_187, ACTB_186, ACTG1_186, ACTN1_281, ACTN2_167, ACTN3_190, ACVR2A_165, ADAM12_256, ADAM33_192, ADAM7_180, ADAMTS1_440, ADAMTS12_295, ADAMTS13_181, ADAMTS14_230, ADAMTS15_174, ADAMTS2_470, ADAMTS3_215, ADAMTS4_313, ADAMTS5_267, ADAMTS7_557, ADAMTS8_231, ADAMTSL1_254, ADAMTSL4_156, ADGRA2_195, …	TRUE
11:70436523_A>C	STAT1	CTTN	AAK1_901, ABI1_673, ABI2_322, ABL1_673, ABL2_676, ACTA1_958, ACTB_443, ACTC1_332, ACTG1_640, ACTG2_366, ACTL6A_449, ACTL6B_160, ACTN1_373, ACTN2_288, ACTN3_416, ACTN4_349, ACTR1B_162, ACTR2_988, ACTR3_978, ACTR3B_429, ACTR3C_429, ADAM12_206, ADAM8_551, ADGB_189, ADM_181, ADRA1A_386, ADRA1D_298, ADRB2_903, AF241726.2_156, AFAP1_698, AFAP1L1_725, AFAP1L2_458, AFDN_388, AGFG1_904, AGRN_929, AGTR1_92…	TRUE
9:136673310_G>C	CLIC1	AGPAT2	AACS_203, ABCA1_211, ABCA13_169, ABCB4_150, ABCC8_224, ABCD1_181, ABCF1_205, ABCF2_223, ABCF3_437, ABCG8_190, ABHD14A-ACY1_157, ABHD16B_151, ABHD4_244, ABHD5_522, AC073610.3_218, ACAA2_171, ACACA_393, ACACB_283, ACADM_179, ACADS_282, ACADSB_438, ACADVL_153, ACBD4_173, ACBD5_173, ACBD6_192, ACBD7_173, ACLY_308, ACOT12_314, ACOT2_179, ACOX1_517, ACOX2_229, ACSBG1_160, ACSBG2_333, ACSF2_158, ACSF3_3…	TRUE
16:80976002_T>C	AURKA	CMC2	ACO2_909, ADAM33_282, ALB_196, ANLN_183, AP1S2_196, AP4M1_171, ARL6IP4_250, ATMIN_197, ATP5F1A_900, ATP5F1B_903, ATP5F1C_226, ATP5F1E_257, ATP5MC1_932, ATP5MC3_331, ATP5ME_158, ATP5MF_173, ATP5MPL_212, ATP5PD_267, ATP5PF_206, ATP5PO_176, ATPAF1_406, AURKA_277, AWAT2_724, BCS1L_906, BIRC5_228, BOLA3_179, BPTF_551, BUB1_165, C16orf46_408, C1QBP_382, C1QL4_170, CAPRIN1_157, CCDC170_501, CCNB1_213, C…	TRUE
10:102676884_C>T	TK1	ARL3	AARS_152, ABCA4_256, ABHD10_369, ABL1_159, ABL2_159, ABTB1_157, AC005726.1_199, AC006486.1_159, AC008403.1_244, AC008695.1_182, AC011530.1_203, AC037459.1_166, AC091057.6_196, AC092143.1_173, AC099811.2_234, AC104109.3_185, AC129492.3_200, ACAP1_164, ACAP2_164, ACAP3_164, ACSL3_271, ACSL4_166, ACTR3_208, ACTR5_171, ACTR6_211, ACVR1_159, ACVR1B_159, ACVR1C_159, ACVR2A_159, ACVR2B_159, ACVRL1_159, …	TRUE
9:89316518_T>C	VRK1	CKS2	AARS_310, AARS2_310, ABAT_150, ABCA8_185, ABLIM3_155, ABTB1_542, ABTB2_540, AC011530.1_170, AC020909.1_281, AC091057.6_323, AC104109.3_771, ACAT1_156, ACAT2_216, ACER2_161, ACTL6A_207, ACTR6_223, ADGRF3_231, AEN_154, AGAP1_276, AHCY_152, AIF1L_151, AJUBA_168, AKIRIN2_204, AKR1A1_224, AKR1B1_169, AKR1B10_169, AKR1B15_169, AKR1C1_175, AKR1C2_216, AKR1C3_189, AKR1C4_169, AKR1D1_169, AKR1E2_169, AKT1…	TRUE
6:18264427_G>A	CDCA2	DEK	AASDHPPT_195, ABCA2_178, ABCA9_175, ABCB10_199, ABCE1_318, ABCG1_172, ABCG2_172, ABCG4_172, ABCG5_172, ABCG8_172, ABL1_362, AC006486.1_210, AC104109.3_172, AC118549.1_223, ACADL_317, ACADM_219, ACAN_159, ACBD3_154, ACIN1_345, ACKR1_175, ACTB_903, ACTL6A_234, ACTR3_549, ACTR6_400, ADAM17_232, ADNP_151, ADNP2_287, ADSS_161, AFDN_347, AFF1_330, AGAP2_308, AGK_422, AIRE_209, AKT1_217, AL117348.2_218,…	TRUE
16:88643420_A>G	GSTO1	CYBA	ABCB4_225, ABCC1_151, ABCC2_150, AC100868.1_154, ACE_510, ACE2_216, ACP1_226, ACP5_159, ACTB_196, ADAM10_901, ADAM17_159, ADAM8_912, ADGRE1_165, ADGRG3_902, ADIPOQ_286, ADIPOR1_159, ADK_351, ADM_162, AGER_277, AGPAT2_910, AGT_667, AGTR1_525, AGTR2_243, AGTRAP_254, AHCTF1_222, AHSA1_154, AIF1_312, AIM2_163, AKR1A1_234, AKR1B1_199, AKT1_606, ALB_379, ALDH3B1_905, ALOX12_154, ALOX5_179, ALOX5AP_179,…	TRUE
5:168666259_G>A	OPCML	SLIT3	ABL1_285, ABL2_279, ABLIM1_279, ABLIM2_243, ABLIM3_206, AC104109.3_210, AC243756.1_181, ACBD3_284, ACTA1_194, ACTB_260, ACTC1_168, ACTG1_216, ACTG2_184, ACTR3_150, ACTR3B_150, ACTR3C_150, ACVR1_181, ACVR1B_152, ACVRL1_212, ADAM10_353, ADAM12_174, ADAM17_179, ADAM19_251, ADAM33_227, ADAM9_196, ADAMTS1_150, ADAMTS12_170, ADAMTSL1_224, ADAMTSL2_163, ADAMTSL3_166, ADCY1_181, ADCY8_230, ADCY9_162, ADD…	TRUE
6:29945567_G>T	MIS18A	HLA-A	ABCA4_187, ABCB6_199, ABCG5_188, ABCG8_188, ABHD16A_222, ABO_447, AC068775.1_684, AC097637.1_204, AC233755.1_676, ACE_185, ACTB_165, ADA_158, ADAM17_186, ADAM33_315, ADAR_902, ADCYAP1_204, ADGRE2_173, ADGRG6_176, AHNAK2_163, AIF1_344, AIRE_171, AKAP17A_238, AKAP9_195, AKT1_198, AL645941.2_450, AL662899.1_198, ALB_337, ALCAM_267, ALK_158, ALOX12B_187, ALOX5AP_199, ALX3_233, AMBP_212, ANK2_220, ANP…	TRUE
2:27381412_A>G	SULT1A1	PPM1G	ABCF1_185, ABCF2_263, ABL1_192, ABL2_192, AC002996.1_208, AC005324.3_165, AC005726.1_190, AC006486.1_192, AC011530.1_209, AC104109.3_228, ACAD10_285, ACAD11_191, ACIN1_151, ACTG1_158, ACTL6A_202, ACTL6B_165, ACTN1_209, ACTN4_204, ACTR1A_165, ACVR1_192, ACVR1B_192, ACVR1C_192, ACVR2A_226, ACVR2B_192, ACVRL1_192, ADNP_197, ADRM1_166, ADSL_174, AFDN_224, AFF4_200, AHCY_166, AHCYL1_731, AHSA1_447, AI…	TRUE
6:26104052_T>C	H2AFX	HIST1H4C	AASDH_192, AASDHPPT_806, AASS_179, AATF_188, ABCB1_158, ABCB11_207, ABL1_545, AC006486.1_159, AC007998.2_161, AC011530.1_197, AC092143.1_167, AC099811.2_293, AC104109.3_163, AC106782.1_159, AC129492.3_201, AC133555.3_159, AC136352.2_159, AC140504.1_171, AC233755.1_189, AC243756.1_153, ACLY_268, ACSL5_150, ACSL6_163, ACSM2A_187, ACSS1_163, ACSS2_167, ACTA1_259, ACTB_428, ACTC1_242, ACTG1_366, ACTG…	TRUE
6:18264427_G>A	HMGB3	DEK	AASDHPPT_195, ABCA2_178, ABCA9_175, ABCB10_199, ABCE1_318, ABCG1_172, ABCG2_172, ABCG4_172, ABCG5_172, ABCG8_172, ABL1_362, AC006486.1_210, AC104109.3_172, AC118549.1_223, ACADL_317, ACADM_219, ACAN_159, ACBD3_154, ACIN1_345, ACKR1_175, ACTB_903, ACTL6A_234, ACTR3_549, ACTR6_400, ADAM17_232, ADNP_151, ADNP2_287, ADSS_161, AFDN_347, AFF1_330, AGAP2_308, AGK_422, AIRE_209, AKT1_217, AL117348.2_218,…	TRUE
3:13638188_T>A	FSTL1	FBLN2	A2M_188, A2ML1_240, AAK1_319, ABI3_152, AC136428.1_187, AC136616.2_165, AC136616.3_165, AC141272.1_187, AC233755.1_165, AC233755.2_165, ACAN_627, ACTA1_216, ACTB_190, ACTC1_178, ACTG2_159, ACTR1A_258, ACTR1B_274, ACTR3_184, ACTR3B_184, ACTR3C_184, ADAD1_175, ADAM10_201, ADAM12_204, ADAM17_180, ADAM33_190, ADAMTS1_205, ADAMTS10_215, ADAMTS12_391, ADAMTS16_201, ADAMTS17_186, ADAMTS18_210, ADAMTS2_1…	TRUE
1:214603264_C>G	KIF11	CENPF	ABI2_156, ABL1_156, AC004691.2_151, AC091057.6_710, AC129492.3_261, ACIN1_205, ACTB_152, ACTG1_160, ACTL6A_175, ADAM17_229, ADAMDEC1_235, ADAMTS6_192, AEBP1_197, AFP_260, AHCTF1_932, AHNAK_514, AKT1_206, ALB_151, ANAPC1_174, ANLN_897, ANO1_278, ANO2_204, ANO7_243, ANP32E_236, AP4E1_222, APEH_255, APTX_355, AR_260, ARHGAP11A_865, ARHGAP19_327, ARHGAP21_197, ARHGAP36_173, ARHGAP6_173, ARHGEF39_260,…	TRUE
9:89316518_T>C	WDHD1	CKS2	AARS_310, AARS2_310, ABAT_150, ABCA8_185, ABLIM3_155, ABTB1_542, ABTB2_540, AC011530.1_170, AC020909.1_281, AC091057.6_323, AC104109.3_771, ACAT1_156, ACAT2_216, ACER2_161, ACTL6A_207, ACTR6_223, ADGRF3_231, AEN_154, AGAP1_276, AHCY_152, AIF1L_151, AJUBA_168, AKIRIN2_204, AKR1A1_224, AKR1B1_169, AKR1B10_169, AKR1B15_169, AKR1C1_175, AKR1C2_216, AKR1C3_189, AKR1C4_169, AKR1D1_169, AKR1E2_169, AKT1…	TRUE
7:101139248_G>A	MYC	SERPINE1	A1BG_902, A2M_940, ABCA1_267, ABCB1_167, ABCC3_159, ABCG1_297, ABCG2_163, ABL1_159, AC093512.2_903, ACAN_212, ACE_854, ACE2_296, ACTA1_251, ACTB_363, ACTC1_176, ACTG1_288, ACTG2_157, ACTN1_915, ACTN2_902, ACTN4_945, ACVR1_283, ACVR1B_284, ACVR1C_218, ACVRL1_280, ADAM10_182, ADAM12_299, ADAM17_301, ADAM19_152, ADAM9_202, ADAMTS1_355, ADAMTS12_182, ADAMTS13_428, ADAMTS3_180, ADAMTS4_188, ADAMTS5_22…	TRUE
6:18264427_G>A	RRM2	DEK	AASDHPPT_195, ABCA2_178, ABCA9_175, ABCB10_199, ABCE1_318, ABCG1_172, ABCG2_172, ABCG4_172, ABCG5_172, ABCG8_172, ABL1_362, AC006486.1_210, AC104109.3_172, AC118549.1_223, ACADL_317, ACADM_219, ACAN_159, ACBD3_154, ACIN1_345, ACKR1_175, ACTB_903, ACTL6A_234, ACTR3_549, ACTR6_400, ADAM17_232, ADNP_151, ADNP2_287, ADSS_161, AFDN_347, AFF1_330, AGAP2_308, AGK_422, AIRE_209, AKT1_217, AL117348.2_218,…	TRUE
12:13197731_C>T	EGR1	EMP1	ABLIM3_152, AC136616.1_153, ACACA_169, ADAM12_162, ADAM9_166, ADGRL3_216, ADIRF_179, AGAP3_248, AGRN_252, AHNAK_186, AHNAK2_175, AKR1C2_189, AKT1_213, AL136295.1_168, AL355916.3_162, ALB_327, ALDH1A3_211, ALPG_313, ALPI_282, ALPK2_300, ALPK3_175, ALPL_234, ALPP_256, AMFR_170, ANKRD40_167, ANXA1_425, ANXA2_200, ANXA5_152, AOAH_203, APP_193, APPBP2_165, ARHGAP18_227, ARL5B_180, ARMC12_163, ARPC1A_2…	TRUE
11:4138699_C>A	KNSTRN	RRM1	AAK1_171, ABCB1_230, ABCC1_185, ABCC10_181, ABCC2_163, ABCC3_172, ABCC4_186, ABCC5_281, ABCE1_158, ABCF1_168, ABCF2_690, ABCF3_152, ABCG2_301, ABHD14A-ACY1_179, ABRACL_189, AC004223.3_299, AC011455.2_217, AC020909.1_696, AC068533.4_218, AC073896.1_267, AC091057.6_300, AC092073.1_328, AC092143.1_613, ACAT2_160, ACO1_197, ACO2_197, ACOT11_325, ACOT12_325, ACOT7_344, ACOT9_325, ACP7_168, ACPP_204, A…	TRUE
1:214603264_C>G	KIF23	CENPF	ABI2_156, ABL1_156, AC004691.2_151, AC091057.6_710, AC129492.3_261, ACIN1_205, ACTB_152, ACTG1_160, ACTL6A_175, ADAM17_229, ADAMDEC1_235, ADAMTS6_192, AEBP1_197, AFP_260, AHCTF1_932, AHNAK_514, AKT1_206, ALB_151, ANAPC1_174, ANLN_897, ANO1_278, ANO2_204, ANO7_243, ANP32E_236, AP4E1_222, APEH_255, APTX_355, AR_260, ARHGAP11A_865, ARHGAP19_327, ARHGAP21_197, ARHGAP36_173, ARHGAP6_173, ARHGEF39_260,…	TRUE
10:102676884_C>T	KPNA2	ARL3	AARS_152, ABCA4_256, ABHD10_369, ABL1_159, ABL2_159, ABTB1_157, AC005726.1_199, AC006486.1_159, AC008403.1_244, AC008695.1_182, AC011530.1_203, AC037459.1_166, AC091057.6_196, AC092143.1_173, AC099811.2_234, AC104109.3_185, AC129492.3_200, ACAP1_164, ACAP2_164, ACAP3_164, ACSL3_271, ACSL4_166, ACTR3_208, ACTR5_171, ACTR6_211, ACVR1_159, ACVR1B_159, ACVR1C_159, ACVR2A_159, ACVR2B_159, ACVRL1_159, …	TRUE
12:16364098_T>G	PRDX4	MGST1	ABCA13_900, ABCB1_179, ABCC1_163, ABCG2_167, ABHD10_167, ACAD8_152, ACADM_157, ACOT7_489, ACOX1_236, ACOX2_237, ACPP_900, ACTB_189, ACTG1_185, ACY1_190, ADH1A_667, ADH1B_661, ADH1C_661, ADH4_657, ADH5_689, ADH6_706, ADH7_671, ADI1_227, AFP_211, AGPAT2_224, AHCY_356, AHCYL1_173, AHCYL2_262, AHR_203, AKR1C1_153, AKR1C2_169, AKR1C3_189, AKR7A2_219, AKT1_408, AKT2_162, AKT3_220, ALAS1_221, ALB_411, A…	TRUE
15:88874007_A>G	CXCL12	ACAN	A2M_231, AAAS_450, AAK1_167, AATK_269, AC092143.1_155, AC093155.3_150, AC099811.2_150, AC136616.1_167, ACP5_362, ACTB_377, ACTG1_265, ACVR1_283, ACVR2A_212, ACVR2B_293, ACVRL1_182, ADAM10_267, ADAM12_323, ADAM15_199, ADAM17_319, ADAM19_160, ADAM28_186, ADAM8_167, ADAM9_199, ADAMTS1_982, ADAMTS10_398, ADAMTS12_494, ADAMTS13_483, ADAMTS14_405, ADAMTS15_533, ADAMTS16_940, ADAMTS17_349, ADAMTS18_928,…	TRUE
1:32231462_T>C	ENO1	EIF3I	AAK1_195, AAMP_193, ABCE1_769, ABCF2_200, AC004556.1_283, AC034102.2_246, AC138811.2_474, AC245033.1_799, ACAA2_357, ACOT7_249, ACTB_182, ACTG1_178, ACTL6A_312, ACTR5_290, ACY3_193, ADRM1_293, ADSL_188, AHCY_541, AHSA1_168, AIMP1_584, AIMP2_279, AK2_192, AK5_370, AKT1_475, ALDH6A1_186, ALG8_150, ALYREF_402, AMY2A_169, ANKRD45_175, ANP32A_173, ANXA1_192, ANXA4_322, ANXA5_167, AP001781.2_405, APC2_…	TRUE
5:95748427_G>A	ISLR	RHOBTB3	A4GALT_465, AACS_180, AADACL4_303, ABCA1_202, ABI2_260, ABL1_182, ABL2_236, ABLIM1_166, ABR_241, ABTB1_373, AC004556.1_222, AC005726.1_310, AC006486.1_200, AC008403.1_199, AC008695.1_187, AC011530.1_190, AC037459.1_225, AC091057.6_311, AC092143.1_198, AC099811.2_181, AC104109.3_197, AC129492.3_202, ACAD10_337, ACAP1_164, ACAP2_164, ACAP3_164, ACPP_208, ACSL3_212, ACSL4_211, ACSM1_180, ACSM2A_180,…	TRUE
5:95748427_G>A	LGR4	RHOBTB3	A4GALT_465, AACS_180, AADACL4_303, ABCA1_202, ABI2_260, ABL1_182, ABL2_236, ABLIM1_166, ABR_241, ABTB1_373, AC004556.1_222, AC005726.1_310, AC006486.1_200, AC008403.1_199, AC008695.1_187, AC011530.1_190, AC037459.1_225, AC091057.6_311, AC092143.1_198, AC099811.2_181, AC104109.3_197, AC129492.3_202, ACAD10_337, ACAP1_164, ACAP2_164, ACAP3_164, ACPP_208, ACSL3_212, ACSL4_211, ACSM1_180, ACSM2A_180,…	TRUE
2:85593250_A>G	RASD1	VAMP5	ABCC3_275, ABCG8_157, ABHD16A_170, ABHD3_251, AC004691.2_174, AC008397.2_183, AC008695.1_171, AC008770.2_262, AC073610.2_171, AC073610.3_171, AC136352.3_219, ACBD3_186, ACSS3_466, ACTC1_150, ACTR2_162, ACTR3C_234, ACTR8_198, ADCY4_203, ADGRG3_219, ADIRF_220, ADRA2A_337, ADRA2B_627, ADRA2C_337, AL049779.1_414, AL136295.1_188, AL603832.3_202, AL845331.2_169, ANKDD1A_260, ANKRD23_256, ANKRD39_260, A…	TRUE
16:89561263_C>T	HSPA2	RPL13	ABCE1_866, ABCF3_165, AC004556.1_191, AC034102.2_823, AC092143.1_285, AC138811.2_939, AC139530.2_390, AC243756.1_156, AC245033.1_948, ACAN_154, ACTB_406, ACTG1_332, ACTL6A_221, ACY1_186, ADAM9_236, ADRA2A_177, ADRA2B_177, ADRA2C_177, ADRM1_342, ADSL_183, AGXT2_246, AHCY_375, AHSA1_228, AIMP1_497, AIMP2_181, AL139260.3_382, AL360181.3_211, ALAS2_250, ALYREF_238, ANGPTL4_171, ANKRD1_200, ANKRD45_22…	TRUE
9:136673310_G>C	REEP4	AGPAT2	AACS_203, ABCA1_211, ABCA13_169, ABCB4_150, ABCC8_224, ABCD1_181, ABCF1_205, ABCF2_223, ABCF3_437, ABCG8_190, ABHD14A-ACY1_157, ABHD16B_151, ABHD4_244, ABHD5_522, AC073610.3_218, ACAA2_171, ACACA_393, ACACB_283, ACADM_179, ACADS_282, ACADSB_438, ACADVL_153, ACBD4_173, ACBD5_173, ACBD6_192, ACBD7_173, ACLY_308, ACOT12_314, ACOT2_179, ACOX1_517, ACOX2_229, ACSBG1_160, ACSBG2_333, ACSF2_158, ACSF3_3…	TRUE
3:13638188_T>A	FMOD	FBLN2	A2M_188, A2ML1_240, AAK1_319, ABI3_152, AC136428.1_187, AC136616.2_165, AC136616.3_165, AC141272.1_187, AC233755.1_165, AC233755.2_165, ACAN_627, ACTA1_216, ACTB_190, ACTC1_178, ACTG2_159, ACTR1A_258, ACTR1B_274, ACTR3_184, ACTR3B_184, ACTR3C_184, ADAD1_175, ADAM10_201, ADAM12_204, ADAM17_180, ADAM33_190, ADAMTS1_205, ADAMTS10_215, ADAMTS12_391, ADAMTS16_201, ADAMTS17_186, ADAMTS18_210, ADAMTS2_1…	TRUE
16:23690217_A>G	KIF23	PLK1	AARS_270, AARS2_270, ABCA4_238, ABCB1_224, ABCC1_183, ABCG5_187, ABCG8_187, ABL1_294, ABR_223, ABTB1_163, AC004223.3_242, AC004997.1_285, AC008397.2_171, AC011530.1_237, AC020909.1_265, AC073610.2_190, AC073610.3_190, AC091057.6_484, AC092143.1_288, AC097637.1_179, AC099811.2_163, AC104109.3_444, AC235565.2_277, ACE_221, ACKR1_186, ACTA1_345, ACTB_390, ACTC1_194, ACTG1_316, ACTG2_198, ACTL6A_335,…	TRUE
7:37906945_A>G	FGF2	SFRP4	AARS_556, ABI1_330, ABI2_330, AC006486.1_161, ACKR1_187, ACTB_172, ACTG1_168, ACVR1_313, ACVR1B_162, ACVR2A_166, ACVR2B_189, ACVRL1_156, ADAM12_170, ADAMTS1_163, ADAMTS10_157, ADAMTS18_178, ADAMTS2_155, ADAMTS5_171, ADAMTSL2_206, ADAMTSL5_167, ADGRL3_181, ADIPOQ_213, AEBP1_191, AKT1_320, ALB_197, ALDH18A1_196, ALDH1A2_211, ALOX12_245, ALPL_173, ALX1_262, ALX3_176, ALX4_204, AMH_167, AMHR2_228, AN…	TRUE
16:23690217_A>G	EBP	PLK1	AARS_270, AARS2_270, ABCA4_238, ABCB1_224, ABCC1_183, ABCG5_187, ABCG8_187, ABL1_294, ABR_223, ABTB1_163, AC004223.3_242, AC004997.1_285, AC008397.2_171, AC011530.1_237, AC020909.1_265, AC073610.2_190, AC073610.3_190, AC091057.6_484, AC092143.1_288, AC097637.1_179, AC099811.2_163, AC104109.3_444, AC235565.2_277, ACE_221, ACKR1_186, ACTA1_345, ACTB_390, ACTC1_194, ACTG1_316, ACTG2_198, ACTL6A_335,…	TRUE
20:3806034_T>C	BUB1B	CDC25B	ABL1_269, ABL2_150, AC005702.1_167, AC006486.1_227, AC011530.1_304, AC023509.3_204, AC104109.3_344, AC245033.1_207, ACP1_405, ACTA1_238, ACTB_296, ACTC1_238, ACTG1_291, ACTG2_238, ACVR1_170, ACVR1B_150, ADAM17_219, ADAM22_201, ADAM9_356, AKAP9_167, AKT1_461, AKT2_222, AKT3_185, ALB_207, ALKAL2_173, ANAPC1_284, ANAPC11_173, ANAPC2_170, ANK1_209, ANK2_209, ANK3_209, ANKAR_209, ANKDD1A_209, ANKDD1B_…	TRUE
8:11838843_T>C	APOE	FDFT1	AACS_412, AARS_162, AASDH_263, ABCA1_425, ABCB11_229, ABCG1_327, ABCG4_192, ABCG5_425, ABCG8_382, ABHD6_194, AC024592.3_158, AC073896.1_165, AC092073.1_217, AC093512.2_185, AC104109.3_192, AC108488.2_167, AC139530.2_153, ACAA1_365, ACAA2_219, ACACA_420, ACACB_357, ACADL_310, ACADM_256, ACADS_182, ACADSB_191, ACADVL_225, ACAT1_777, ACAT2_780, ACBD7_174, ACCS_180, ACCSL_180, ACLY_411, ACO2_551, ACO…	TRUE
2:38070027_C>A	CEBPD	CYP1B1	AASDH_334, ABCA1_203, ABCB1_461, ABCB11_162, ABCB4_156, ABCC1_310, ABCC2_392, ABCC3_276, ABCC4_303, ABCC5_212, ABCG2_423, ABI3BP_188, AC011604.2_307, AC243967.1_161, ACD_207, ACHE_155, ACKR2_210, ACKR4_217, ACP2_158, ACP4_158, ACP6_158, ACPP_163, ACSBG1_154, ACSF3_193, ACSL1_215, ACSL5_177, ACSL6_177, ACSM3_156, ACTB_310, ACTG1_221, ADAMTS10_218, ADAMTSL3_172, ADGRB3_216, ADGRL3_217, ADH1A_245, A…	TRUE
19:15159854_C>T	DKK3	NOTCH3	A4GALT_179, ABCB1_171, ABCC8_291, ABCC9_207, ABCG2_288, ABCG8_795, ABL1_333, ABL2_181, AC006486.1_178, AC136428.1_187, AC136616.2_165, AC136616.3_165, AC141272.1_187, AC233755.1_176, AC233755.2_165, ACE_215, ACIN1_178, ACSL3_185, ACSL4_185, ACTA1_186, ACTB_271, ACTG1_237, ACTL6A_154, ACTL6B_154, ACTR3_215, ACTR3B_215, ACTR3C_215, ACVR1_234, ACVR1B_227, ACVR1C_172, ACVR2A_202, ACVR2B_344, ACVRL1_3…	TRUE
12:13197731_C>T	ZFP36L2	EMP1	ABLIM3_152, AC136616.1_153, ACACA_169, ADAM12_162, ADAM9_166, ADGRL3_216, ADIRF_179, AGAP3_248, AGRN_252, AHNAK_186, AHNAK2_175, AKR1C2_189, AKT1_213, AL136295.1_168, AL355916.3_162, ALB_327, ALDH1A3_211, ALPG_313, ALPI_282, ALPK2_300, ALPK3_175, ALPL_234, ALPP_256, AMFR_170, ANKRD40_167, ANXA1_425, ANXA2_200, ANXA5_152, AOAH_203, APP_193, APPBP2_165, ARHGAP18_227, ARL5B_180, ARMC12_163, ARPC1A_2…	TRUE
3:141925932_G>C	GLRX	ATP1B3	ABCA2_727, ABCA7_725, ABCB6_720, ABCB8_728, ABCC5_196, ABCD4_726, ABCG5_730, ABCG8_730, ACAA2_363, ACAT1_363, ACBD3_180, ACO2_385, ACOXL_566, ACSL5_408, ACTN1_207, ACTR3_176, ADCY6_748, ADSS_257, ANP32B_444, AP4M1_528, APH1A_231, AQP1_213, AQP11_179, AQP6_220, ARID4A_159, ASTE1_268, ATG12_192, ATP10A_414, ATP10B_341, ATP10D_341, ATP11A_650, ATP11B_416, ATP11C_289, ATP12A_843, ATP13A1_289, ATP13A2…	TRUE
3:13638188_T>A	TIMP1	FBLN2	A2M_188, A2ML1_240, AAK1_319, ABI3_152, AC136428.1_187, AC136616.2_165, AC136616.3_165, AC141272.1_187, AC233755.1_165, AC233755.2_165, ACAN_627, ACTA1_216, ACTB_190, ACTC1_178, ACTG2_159, ACTR1A_258, ACTR1B_274, ACTR3_184, ACTR3B_184, ACTR3C_184, ADAD1_175, ADAM10_201, ADAM12_204, ADAM17_180, ADAM33_190, ADAMTS1_205, ADAMTS10_215, ADAMTS12_391, ADAMTS16_201, ADAMTS17_186, ADAMTS18_210, ADAMTS2_1…	TRUE
7:101129564_G>A	MYOCD	SERPINE1	A1BG_902, A2M_940, ABCA1_267, ABCB1_167, ABCC3_159, ABCG1_297, ABCG2_163, ABL1_159, AC093512.2_903, ACAN_212, ACE_854, ACE2_296, ACTA1_251, ACTB_363, ACTC1_176, ACTG1_288, ACTG2_157, ACTN1_915, ACTN2_902, ACTN4_945, ACVR1_283, ACVR1B_284, ACVR1C_218, ACVRL1_280, ADAM10_182, ADAM12_299, ADAM17_301, ADAM19_152, ADAM9_202, ADAMTS1_355, ADAMTS12_182, ADAMTS13_428, ADAMTS3_180, ADAMTS4_188, ADAMTS5_22…	TRUE
16:23690217_A>G	SFN	PLK1	AARS_270, AARS2_270, ABCA4_238, ABCB1_224, ABCC1_183, ABCG5_187, ABCG8_187, ABL1_294, ABR_223, ABTB1_163, AC004223.3_242, AC004997.1_285, AC008397.2_171, AC011530.1_237, AC020909.1_265, AC073610.2_190, AC073610.3_190, AC091057.6_484, AC092143.1_288, AC097637.1_179, AC099811.2_163, AC104109.3_444, AC235565.2_277, ACE_221, ACKR1_186, ACTA1_345, ACTB_390, ACTC1_194, ACTG1_316, ACTG2_198, ACTL6A_335,…	TRUE
22:36281354_G>A	CCND2	MYH9	AAK1_164, AANAT_158, AASDHPPT_154, ABCA4_258, ABCC1_186, ABCC2_172, ABCC3_156, ABCC6_156, ABCC8_199, ABCC9_156, ABI1_426, ABI2_164, ABL1_177, ABTB1_152, AC004754.1_154, AC023055.1_195, AC037459.1_193, AC073610.2_181, AC073610.3_208, AC092143.1_331, AC093512.2_245, AC099811.2_163, AC104109.3_175, AC136352.2_306, AC141272.1_900, AC243756.1_163, ACACB_204, ACE_592, ACHE_165, ACKR1_155, ACTA1_653, AC…	TRUE
1:214603264_C>G	CEP55	CENPF	ABI2_156, ABL1_156, AC004691.2_151, AC091057.6_710, AC129492.3_261, ACIN1_205, ACTB_152, ACTG1_160, ACTL6A_175, ADAM17_229, ADAMDEC1_235, ADAMTS6_192, AEBP1_197, AFP_260, AHCTF1_932, AHNAK_514, AKT1_206, ALB_151, ANAPC1_174, ANLN_897, ANO1_278, ANO2_204, ANO7_243, ANP32E_236, AP4E1_222, APEH_255, APTX_355, AR_260, ARHGAP11A_865, ARHGAP19_327, ARHGAP21_197, ARHGAP36_173, ARHGAP6_173, ARHGEF39_260,…	TRUE
1:246285154_T>C	SGK1	SMYD3	AASDHPPT_180, ABCF2_152, ABCF3_207, AC002310.4_152, AC003002.1_152, AC003002.3_152, AC003006.1_152, AC004076.1_152, AC005702.1_181, AC008758.1_152, AC008758.5_152, AC008770.2_152, AC010522.1_152, AC011530.1_174, AC012184.2_212, AC012309.1_152, AC020909.1_218, AC026786.1_152, AC073610.2_163, AC073610.3_163, AC092042.3_152, AC092143.1_185, AC092647.5_152, AC092835.1_152, AC093668.1_159, AC099811.2_…	TRUE
1:94529935_C>T	CD63	F3	A1BG_243, A2M_473, ABCA1_297, ABCD3_215, ABCG1_185, ABO_340, AC011479.1_204, AC092143.1_193, AC097637.1_161, AC235565.2_213, ACE_558, ACE2_262, ACTB_229, ACTG1_250, ADA_320, ADAM10_168, ADAM17_256, ADAMTS1_258, ADAMTS13_633, ADIPOQ_597, ADM_213, ADTRP_189, AF241726.2_189, AFF2_438, AFP_357, AGER_349, AGO1_188, AGO2_212, AGT_455, AGTR1_323, AGTR2_190, AHR_493, AHSG_214, AIMP1_400, AKR1B1_210, AKT1…	TRUE
1:94529935_C>T	CYBA	F3	A1BG_243, A2M_473, ABCA1_297, ABCD3_215, ABCG1_185, ABO_340, AC011479.1_204, AC092143.1_193, AC097637.1_161, AC235565.2_213, ACE_558, ACE2_262, ACTB_229, ACTG1_250, ADA_320, ADAM10_168, ADAM17_256, ADAMTS1_258, ADAMTS13_633, ADIPOQ_597, ADM_213, ADTRP_189, AF241726.2_189, AFF2_438, AFP_357, AGER_349, AGO1_188, AGO2_212, AGT_455, AGTR1_323, AGTR2_190, AHR_493, AHSG_214, AIMP1_400, AKR1B1_210, AKT1…	TRUE
1:16014266_T>C	MFAP5	HSPB7	ABCD2_170, AC126755.2_447, ACADS_154, ACE_163, ACOT11_154, ACOT12_299, ACOT2_329, ACOX1_341, ACOX2_213, ACSF3_332, ACTC1_255, ACTG2_186, ACTN1_182, ACTN2_258, ACTN3_232, ACTN4_170, ACVR1C_155, ADAM33_153, ADAM7_187, ADAMTS5_151, ADD2_203, ADGB_191, AFP_153, AGPAT2_281, AGTR1_161, AK1_361, AKAP3_242, AKR1A1_171, AKT1_184, ALB_278, ALDH1L1_274, ALDH1L2_446, ALDH3A1_303, ALDH4A1_494, ALPK3_246, AMIG…	TRUE
15:44717814_G>C	CDKN1A	B2M	A2M_698, ABCA1_206, ABCA13_199, ABCB1_257, ABCB10_153, ABCB11_168, ABCB8_153, ABCB9_173, ABCC1_225, ABCC2_237, ABCC3_204, ABCC4_257, ABCF1_151, ABCG2_179, ABCG5_188, ABCG8_188, ABL1_250, AC068775.1_469, AC092143.1_150, AC093512.2_913, AC097637.1_256, AC233755.1_559, ACAA1_903, ACACA_169, ACAN_250, ACE_420, ACP5_257, ACPP_158, ACSL5_176, ACTA1_659, ACTB_829, ACTC1_507, ACTG1_785, ACTG2_227, ACTR5_…	TRUE
19:18389048_T>C	TUBB	GDF15	A2M_298, ABCB1_154, ABCC6_161, ABCG2_197, ABL1_389, ABL2_262, AC006486.1_181, AC011530.1_179, AC093512.2_229, AC097637.1_424, AC136428.1_188, AC136616.2_188, AC136616.3_188, AC141272.1_188, AC171558.1_153, AC233755.1_188, AC233755.2_188, AC243967.1_161, ACADL_252, ACE_246, ACO1_164, ACOX1_160, ACSL3_159, ACTB_198, ACTBL2_251, ACTG1_161, ACVR1_389, ACVR1B_431, ACVR1C_383, ACVR2A_399, ACVR2B_437, A…	TRUE
6:33299895_A>G	TNC	TAPBP	ABCB10_322, ABCB9_314, ACSBG1_235, ACTB_169, ACTR1B_183, ADIRF_154, ADPRH_154, AL645941.2_314, AL669918.1_806, ALB_169, APOL1_158, ASNA1_307, ASPRV1_479, ASPSCR1_151, ASRGL1_362, ATP8A1_204, B2M_994, B3GALT4_179, B3GAT1_187, BATF3_177, BCAP29_175, BCAP31_403, BCAS4_252, BLMH_156, BST2_159, BTNL2_153, C12orf57_646, C18orf25_163, C1orf35_194, C1QB_177, C1R_269, C1S_193, C2_313, C3_195, C3AR1_280, C…	TRUE
6:31354026_G>A	PSMB1	HLA-B	ABCA13_189, ABCB6_186, ABCG5_188, ABCG8_188, ABHD16A_527, ABO_354, AC007325.2_188, AC068775.1_670, AC097637.1_222, AC233755.1_634, ACADM_186, ACE_185, ACKR1_288, ACSL5_165, ACTL9_213, ADAM17_185, ADAM33_254, ADAR_902, ADGRE2_173, ADM2_227, ADSL_296, ADSL_299, AFDN_177, AHNAK2_167, AIF1_347, AIRE_254, AKAP17A_210, AKT1_210, AL645941.2_407, AL662899.1_190, AL669918.1_329, ALB_223, ALX3_302, ALYREF_…	TRUE
1:153547465_G>A	S100A11	S100A4	ABCC1_212, ABCG2_169, ABI3_198, AC092143.1_252, ACAN_215, ACKR3_195, ACTA1_563, ACTB_313, ACTC1_257, ACTG1_266, ACTN1_158, ADAM8_180, ADCY8_174, ADIPOQ_154, AEBP1_174, AGER_731, AGR2_297, AHNAK_259, AKT1_651, AKT2_164, AKTIP_199, ALB_390, ALCAM_163, ALDH1A1_250, ALDH3A1_163, ALOX5_165, ANGPT1_214, ANGPT2_187, ANGPTL2_243, ANGPTL4_237, ANPEP_213, ANTXR2_194, ANXA1_701, ANXA10_476, ANXA11_467, ANXA…	TRUE
2:231461706_C>T	GPATCH4	NCL	AATF_214, ABCE1_272, ABCF1_164, ABCF2_174, ABCF3_210, ABHD5_173, AC002996.1_168, AC005726.1_156, AC011448.1_161, AC012184.2_190, AC097637.1_178, AC104109.3_253, AC235565.2_301, AC245033.1_180, ACLY_275, ACTB_323, ACTG1_221, ACTL6A_279, ACTN4_171, ADA_181, ADAM2_229, ADAMTS2_166, ADAP1_675, ADAP2_309, ADAR_279, ADARB2_315, ADCY5_170, AEN_229, AGBL3_150, AGER_254, AGFG1_179, AGO1_319, AGO2_590, AGO…	TRUE
9:89316518_T>C	RACGAP1	CKS2	AARS_310, AARS2_310, ABAT_150, ABCA8_185, ABLIM3_155, ABTB1_542, ABTB2_540, AC011530.1_170, AC020909.1_281, AC091057.6_323, AC104109.3_771, ACAT1_156, ACAT2_216, ACER2_161, ACTL6A_207, ACTR6_223, ADGRF3_231, AEN_154, AGAP1_276, AHCY_152, AIF1L_151, AJUBA_168, AKIRIN2_204, AKR1A1_224, AKR1B1_169, AKR1B10_169, AKR1B15_169, AKR1C1_175, AKR1C2_216, AKR1C3_189, AKR1C4_169, AKR1D1_169, AKR1E2_169, AKT1…	TRUE
15:74409394_G>T	ZIC1	SEMA7A	ABL1_152, ABLIM3_178, ACAN_169, ACKR1_168, ACVRL1_152, ADAM17_161, ADAM19_162, ADAM22_300, ADCY3_180, ADCY8_224, ADORA2B_345, AF241726.2_176, AFF4_428, AGAP2_151, AGRN_274, AKT1_414, AL592490.1_204, AL691442.1_156, ALB_223, ALOX12_386, ANGPT1_165, ANOS1_275, APBB2_168, APP_203, ARC_152, ARHGAP35_357, ARHGEF11_268, ARHGEF12_265, ARID3B_241, ARPC1A_165, ART4_226, ARTN_150, ASPSCR1_349, ATF3_386, AT…	TRUE
17:7857079_G>A	CSTA	NAA38	AAR2_501, ABCD1_178, ABCD2_178, ABCD3_178, ABCD4_178, ABRACL_492, AC004556.1_229, AC009779.3_237, AC011448.1_242, AC024592.3_332, AC093668.1_170, AC097637.1_185, AC243756.1_287, ADGRA1_185, ADGRA2_185, ADGRA3_185, ADGRB3_423, ADPGK_410, AFDN_386, AGL_196, AL157392.5_422, ALYREF_419, ANAPC11_217, ANXA4_298, AP000311.1_155, API5_408, AQR_457, ARFRP1_903, ARHGAP45_415, ASCC1_252, ASCC3_285, ASPN_185…	TRUE
1:16014266_T>C	TPM2	HSPB7	ABCD2_170, AC126755.2_447, ACADS_154, ACE_163, ACOT11_154, ACOT12_299, ACOT2_329, ACOX1_341, ACOX2_213, ACSF3_332, ACTC1_255, ACTG2_186, ACTN1_182, ACTN2_258, ACTN3_232, ACTN4_170, ACVR1C_155, ADAM33_153, ADAM7_187, ADAMTS5_151, ADD2_203, ADGB_191, AFP_153, AGPAT2_281, AGTR1_161, AK1_361, AKAP3_242, AKR1A1_171, AKT1_184, ALB_278, ALDH1L1_274, ALDH1L2_446, ALDH3A1_303, ALDH4A1_494, ALPK3_246, AMIG…	TRUE
5:168666259_G>A	DAB2	SLIT3	ABL1_285, ABL2_279, ABLIM1_279, ABLIM2_243, ABLIM3_206, AC104109.3_210, AC243756.1_181, ACBD3_284, ACTA1_194, ACTB_260, ACTC1_168, ACTG1_216, ACTG2_184, ACTR3_150, ACTR3B_150, ACTR3C_150, ACVR1_181, ACVR1B_152, ACVRL1_212, ADAM10_353, ADAM12_174, ADAM17_179, ADAM19_251, ADAM33_227, ADAM9_196, ADAMTS1_150, ADAMTS12_170, ADAMTSL1_224, ADAMTSL2_163, ADAMTSL3_166, ADCY1_181, ADCY8_230, ADCY9_162, ADD…	TRUE
16:23690137_G>A	FAM83D	PLK1	AARS_270, AARS2_270, ABCA4_238, ABCB1_224, ABCC1_183, ABCG5_187, ABCG8_187, ABL1_294, ABR_223, ABTB1_163, AC004223.3_242, AC004997.1_285, AC008397.2_171, AC011530.1_237, AC020909.1_265, AC073610.2_190, AC073610.3_190, AC091057.6_484, AC092143.1_288, AC097637.1_179, AC099811.2_163, AC104109.3_444, AC235565.2_277, ACE_221, ACKR1_186, ACTA1_345, ACTB_390, ACTC1_194, ACTG1_316, ACTG2_198, ACTL6A_335,…	TRUE
1:214603264_C>G	POC1A	CENPF	ABI2_156, ABL1_156, AC004691.2_151, AC091057.6_710, AC129492.3_261, ACIN1_205, ACTB_152, ACTG1_160, ACTL6A_175, ADAM17_229, ADAMDEC1_235, ADAMTS6_192, AEBP1_197, AFP_260, AHCTF1_932, AHNAK_514, AKT1_206, ALB_151, ANAPC1_174, ANLN_897, ANO1_278, ANO2_204, ANO7_243, ANP32E_236, AP4E1_222, APEH_255, APTX_355, AR_260, ARHGAP11A_865, ARHGAP19_327, ARHGAP21_197, ARHGAP36_173, ARHGAP6_173, ARHGEF39_260,…	TRUE
7:101129564_G>A	CNN1	SERPINE1	A1BG_902, A2M_940, ABCA1_267, ABCB1_167, ABCC3_159, ABCG1_297, ABCG2_163, ABL1_159, AC093512.2_903, ACAN_212, ACE_854, ACE2_296, ACTA1_251, ACTB_363, ACTC1_176, ACTG1_288, ACTG2_157, ACTN1_915, ACTN2_902, ACTN4_945, ACVR1_283, ACVR1B_284, ACVR1C_218, ACVRL1_280, ADAM10_182, ADAM12_299, ADAM17_301, ADAM19_152, ADAM9_202, ADAMTS1_355, ADAMTS12_182, ADAMTS13_428, ADAMTS3_180, ADAMTS4_188, ADAMTS5_22…	TRUE
3:13638188_T>A	TIMP2	FBLN2	A2M_188, A2ML1_240, AAK1_319, ABI3_152, AC136428.1_187, AC136616.2_165, AC136616.3_165, AC141272.1_187, AC233755.1_165, AC233755.2_165, ACAN_627, ACTA1_216, ACTB_190, ACTC1_178, ACTG2_159, ACTR1A_258, ACTR1B_274, ACTR3_184, ACTR3B_184, ACTR3C_184, ADAD1_175, ADAM10_201, ADAM12_204, ADAM17_180, ADAM33_190, ADAMTS1_205, ADAMTS10_215, ADAMTS12_391, ADAMTS16_201, ADAMTS17_186, ADAMTS18_210, ADAMTS2_1…	TRUE
6:31354030_G>A	RGS4	HLA-B	ABCA13_189, ABCB6_186, ABCG5_188, ABCG8_188, ABHD16A_527, ABO_354, AC007325.2_188, AC068775.1_670, AC097637.1_222, AC233755.1_634, ACADM_186, ACE_185, ACKR1_288, ACSL5_165, ACTL9_213, ADAM17_185, ADAM33_254, ADAR_902, ADGRE2_173, ADM2_227, ADSL_296, ADSL_299, AFDN_177, AHNAK2_167, AIF1_347, AIRE_254, AKAP17A_210, AKT1_210, AL645941.2_407, AL662899.1_190, AL669918.1_329, ALB_223, ALX3_302, ALYREF_…	TRUE
12:52248734_G>A	PRR15	KRT7	ABCB4_179, ABCG2_289, AC243967.1_309, ACP6_150, ACTA1_257, ACTB_304, ACTC1_162, ACTG1_297, ACTG2_161, ADAM17_187, ADSSL1_163, AFP_732, AGR2_398, AKT1_284, ALB_519, ALCAM_224, ALDH1A1_261, ALDH1A3_222, ALK_552, AMACR_793, ANKRD1_183, ANKRD30A_254, ANKZF1_179, ANO1_522, ANPEP_239, ANXA1_337, ANXA2_289, ANXA4_155, ANXA5_176, ANXA8_227, ANXA8L1_159, AOX1_165, AP1M2_190, AQP1_337, AQP2_174, AQP3_224, …	TRUE
16:23690217_A>G	LBR	PLK1	AARS_270, AARS2_270, ABCA4_238, ABCB1_224, ABCC1_183, ABCG5_187, ABCG8_187, ABL1_294, ABR_223, ABTB1_163, AC004223.3_242, AC004997.1_285, AC008397.2_171, AC011530.1_237, AC020909.1_265, AC073610.2_190, AC073610.3_190, AC091057.6_484, AC092143.1_288, AC097637.1_179, AC099811.2_163, AC104109.3_444, AC235565.2_277, ACE_221, ACKR1_186, ACTA1_345, ACTB_390, ACTC1_194, ACTG1_316, ACTG2_198, ACTL6A_335,…	TRUE
1:214603264_C>G	PIF1	CENPF	ABI2_156, ABL1_156, AC004691.2_151, AC091057.6_710, AC129492.3_261, ACIN1_205, ACTB_152, ACTG1_160, ACTL6A_175, ADAM17_229, ADAMDEC1_235, ADAMTS6_192, AEBP1_197, AFP_260, AHCTF1_932, AHNAK_514, AKT1_206, ALB_151, ANAPC1_174, ANLN_897, ANO1_278, ANO2_204, ANO7_243, ANP32E_236, AP4E1_222, APEH_255, APTX_355, AR_260, ARHGAP11A_865, ARHGAP19_327, ARHGAP21_197, ARHGAP36_173, ARHGAP6_173, ARHGEF39_260,…	TRUE
2:171557952_G>A	GLRX	CYBRD1	A2M_251, ABCB10_294, ABCB6_205, ABCB7_309, ABCB8_203, ABRACL_186, AC002996.1_156, AC093512.2_208, ACO1_649, ACO2_282, ACTC1_319, ACTR2_524, ADGRG2_237, ADPRM_174, AIF1L_296, ALAS2_388, ALB_230, ALDH1L2_284, ALDH2_161, ALDH3A1_167, ALDH3A2_228, APC2_163, APP_155, ASB11_386, ASB14_210, ATOX1_315, ATP12A_188, ATP4A_203, ATP7A_532, ATP7B_389, B2M_417, BCAT1_157, BDH2_265, BHLHA15_183, BMP2_195, BMP4_…	TRUE
4:153781265_C>G	SERPINF1	SFRP2	ABHD17A_337, ABI2_171, ABLIM3_161, AC006486.1_161, ACAN_288, ACP5_161, ACSS3_230, ACTB_189, ACTG1_156, ACVR1_295, ACVR1B_209, ACVR1C_167, ACVR2A_246, ACVR2B_249, ADAMTS1_177, ADAMTS17_166, ADAMTS5_181, ADAMTSL1_162, ADAMTSL5_151, ADM_162, AEBP1_211, AKT1_421, AKT2_161, ALB_160, ALDH7A1_180, ALPL_182, ALX1_285, ALX3_212, ALX4_410, ANGPT1_298, ANGPTL2_249, ANGPTL4_218, ANKRD42_585, ANOS1_199, APBA1…	TRUE
4:79905758_A>C	ADCY4	ANTXR2	ABCC11_175, AC008758.1_311, ACSS1_204, ACSS2_265, ADCY1_212, ADCY10_210, ADCY2_216, ADCY3_164, ADCY4_227, ADCY5_178, ADCY6_189, ADCY7_231, ADCY8_179, ADCY9_203, ADSSL1_252, AES_171, AK7_197, AL139300.1_162, AL603832.3_262, ALB_197, AMZ1_316, ANKRD13D_187, ANKRD55_303, ANO6_453, ANTXR1_906, ANXA10_175, APLF_313, APOL5_211, APOL6_196, APOO_207, ARAP3_343, ARF6_182, ARHGAP23_178, ARHGAP32_181, ARHGE…	TRUE
5:95748427_G>A	MAP4K4	RHOBTB3	A4GALT_465, AACS_180, AADACL4_303, ABCA1_202, ABI2_260, ABL1_182, ABL2_236, ABLIM1_166, ABR_241, ABTB1_373, AC004556.1_222, AC005726.1_310, AC006486.1_200, AC008403.1_199, AC008695.1_187, AC011530.1_190, AC037459.1_225, AC091057.6_311, AC092143.1_198, AC099811.2_181, AC104109.3_197, AC129492.3_202, ACAD10_337, ACAP1_164, ACAP2_164, ACAP3_164, ACPP_208, ACSL3_212, ACSL4_211, ACSM1_180, ACSM2A_180,…	TRUE
1:183142906_G>C	NLGN1	LAMC1	AAMP_197, ABRAXAS1_309, ABRAXAS2_200, AC136616.1_246, AC243967.1_162, ACHE_311, ACTA1_902, ACTB_163, ACTG1_200, ACTN1_300, ACTN4_175, ACVR2B_226, ADAM10_908, ADAM11_178, ADAM12_177, ADAM19_238, ADAM7_298, ADAM9_156, ADAMTS1_153, ADAMTS12_295, ADAMTS15_160, ADAMTS19_281, ADAMTS2_163, ADAMTS3_159, ADAMTS4_186, ADAMTS7_166, ADAMTS8_233, ADAMTSL1_233, ADAMTSL3_185, ADCY10_205, ADCY2_156, ADCY4_156, A…	TRUE
4:153781265_C>G	TGFB3	SFRP2	ABHD17A_337, ABI2_171, ABLIM3_161, AC006486.1_161, ACAN_288, ACP5_161, ACSS3_230, ACTB_189, ACTG1_156, ACVR1_295, ACVR1B_209, ACVR1C_167, ACVR2A_246, ACVR2B_249, ADAMTS1_177, ADAMTS17_166, ADAMTS5_181, ADAMTSL1_162, ADAMTSL5_151, ADM_162, AEBP1_211, AKT1_421, AKT2_161, ALB_160, ALDH7A1_180, ALPL_182, ALX1_285, ALX3_212, ALX4_410, ANGPT1_298, ANGPTL2_249, ANGPTL4_218, ANKRD42_585, ANOS1_199, APBA1…	TRUE
7:101139248_G>A	NEDD9	SERPINE1	A1BG_902, A2M_940, ABCA1_267, ABCB1_167, ABCC3_159, ABCG1_297, ABCG2_163, ABL1_159, AC093512.2_903, ACAN_212, ACE_854, ACE2_296, ACTA1_251, ACTB_363, ACTC1_176, ACTG1_288, ACTG2_157, ACTN1_915, ACTN2_902, ACTN4_945, ACVR1_283, ACVR1B_284, ACVR1C_218, ACVRL1_280, ADAM10_182, ADAM12_299, ADAM17_301, ADAM19_152, ADAM9_202, ADAMTS1_355, ADAMTS12_182, ADAMTS13_428, ADAMTS3_180, ADAMTS4_188, ADAMTS5_22…	TRUE
11:309127_A>G	IFIT3	IFITM2	AAED1_223, ACTB_176, ADAMDEC1_221, ADAR_920, AEN_345, AGTR1_167, AMIGO2_169, ANKRD12_224, ANTXR1_160, ANXA3_160, APOBEC3G_193, AQP9_189, AREG_173, ARHGEF10L_222, ARPC1B_217, ASCC1_196, ATG16L2_183, ATP6V0B_186, ATP6V0C_182, B2M_246, B3GNT3_213, B4GALNT4_504, BAG3_154, BEGAIN_156, BRIX1_203, BST2_942, BTN3A2_191, C1QB_164, C3AR1_173, C7_167, CACNG3_175, CALHM4_295, CASP1_171, CCL13_157, CCL18_150,…	TRUE
16:55505965_T>C	ANPEP	MMP2	A2M_968, ABCA1_238, ABCA4_186, ABCB1_293, ABCC1_157, ABCC6_212, ABCG2_311, ABI2_237, ABL1_216, AC005324.3_201, AC097637.1_508, ACACA_155, ACAN_972, ACE_563, ACE2_305, ACKR2_240, ACKR3_379, ACKR4_249, ACP5_329, ACPP_211, ACTA1_273, ACTB_469, ACTC1_395, ACTG1_341, ACTG2_228, ACTL6A_161, ACTR2_189, ACVR1_160, ACVR1B_169, ADA_229, ADAM10_495, ADAM12_516, ADAM15_310, ADAM17_574, ADAM19_252, ADAM28_305…	TRUE
15:88874007_A>G	NPR3	ACAN	A2M_231, AAAS_450, AAK1_167, AATK_269, AC092143.1_155, AC093155.3_150, AC099811.2_150, AC136616.1_167, ACP5_362, ACTB_377, ACTG1_265, ACVR1_283, ACVR2A_212, ACVR2B_293, ACVRL1_182, ADAM10_267, ADAM12_323, ADAM15_199, ADAM17_319, ADAM19_160, ADAM28_186, ADAM8_167, ADAM9_199, ADAMTS1_982, ADAMTS10_398, ADAMTS12_494, ADAMTS13_483, ADAMTS14_405, ADAMTS15_533, ADAMTS16_940, ADAMTS17_349, ADAMTS18_928,…	TRUE
12:8647977_A>G	NFIB	MFAP5	ABI3BP_199, ABLIM3_312, AC243967.1_187, ACTN3_150, ADAM12_339, ADAM22_321, ADAMTS12_238, ADAMTS15_241, ADAMTS2_308, ADAMTS4_203, ADAMTS7_216, ADAMTSL1_161, ADAMTSL2_307, ADAMTSL4_255, ADGRD1_500, ADH1B_154, AEBP1_223, AFAP1L2_306, AGPAT2_204, AGPAT3_378, AGPAT4_204, AICDA_362, ANKRD1_168, AP1M1_208, ART3_255, ASPN_467, ATXN10_163, AXIN1_175, BDKRB1_197, BDKRB2_227, BGN_307, BRK1_170, C10orf99_212…	TRUE
4:153781265_C>G	SOX4	SFRP2	ABHD17A_337, ABI2_171, ABLIM3_161, AC006486.1_161, ACAN_288, ACP5_161, ACSS3_230, ACTB_189, ACTG1_156, ACVR1_295, ACVR1B_209, ACVR1C_167, ACVR2A_246, ACVR2B_249, ADAMTS1_177, ADAMTS17_166, ADAMTS5_181, ADAMTSL1_162, ADAMTSL5_151, ADM_162, AEBP1_211, AKT1_421, AKT2_161, ALB_160, ALDH7A1_180, ALPL_182, ALX1_285, ALX3_212, ALX4_410, ANGPT1_298, ANGPTL2_249, ANGPTL4_218, ANKRD42_585, ANOS1_199, APBA1…	TRUE
6:31354129_A>G	SLC25A4	HLA-B	ABCA13_189, ABCB6_186, ABCG5_188, ABCG8_188, ABHD16A_527, ABO_354, AC007325.2_188, AC068775.1_670, AC097637.1_222, AC233755.1_634, ACADM_186, ACE_185, ACKR1_288, ACSL5_165, ACTL9_213, ADAM17_185, ADAM33_254, ADAR_902, ADGRE2_173, ADM2_227, ADSL_296, ADSL_299, AFDN_177, AHNAK2_167, AIF1_347, AIRE_254, AKAP17A_210, AKT1_210, AL645941.2_407, AL662899.1_190, AL669918.1_329, ALB_223, ALX3_302, ALYREF_…	TRUE
6:18264427_G>A	CDC20	DEK	AASDHPPT_195, ABCA2_178, ABCA9_175, ABCB10_199, ABCE1_318, ABCG1_172, ABCG2_172, ABCG4_172, ABCG5_172, ABCG8_172, ABL1_362, AC006486.1_210, AC104109.3_172, AC118549.1_223, ACADL_317, ACADM_219, ACAN_159, ACBD3_154, ACIN1_345, ACKR1_175, ACTB_903, ACTL6A_234, ACTR3_549, ACTR6_400, ADAM17_232, ADNP_151, ADNP2_287, ADSS_161, AFDN_347, AFF1_330, AGAP2_308, AGK_422, AIRE_209, AKT1_217, AL117348.2_218,…	TRUE
