# Supplementary material for: scReQTL: an approach to correlate SNVs to gene expression from individual scRNA-seq datasets
Source: BMC Genomics. 2021 Jan 8;22:40. doi: 10.1186/s12864-020-07334-y (PMC7791999; doi:10.1186/s12864-020-07334-y)
Supplement: Supplementary file 6 — Additional file 6. [file 12864_2020_7334_MOESM6_ESM.txt]

SNP	gene	beta	t-stat	p-value	FDR	gene_snp	class	tiss	uniq_corr	rsID	accession	functionGVS	PPI	aminoAcids	proteinPosition	polyPhen	granthamScore	consScoreGERP	clinicalAssociation	distanceToSplice	keggPathway	genomesExAC	ENSG	PUBMEDID	DISEASE/TRAIT	CHR_ID	CHR_POS	MAPPED_GENE	STRONGEST SNP-RISK ALLELE	CONTEXT	RISK ALLELE FREQUENCY	P-VALUE	OR or BETA	95% CI (TEXT)
7:101129564_G>A	RABGAP1	5.992954478	7.864789284	4.78E-15	3.69E-09	SERPINE1	trans	N7_adip	1	3020623	NM_000602.4	intron	PLAU:999,PLAT:999,PLG:998,VTN:998,PLAUR:990,VEGFA:982,ALB:979,FN1:979,TGFB1:979,EGF:978,VWF:978	none	NA	unknown	NA	0.401	http://www.ncbi.nlm.nih.gov/pubmed?term=30595370	855	hsa04115:p53SignalingPathway;hsa04610:ComplementAndCoagulationCascades;hsa05142:ChagasDisease	unknown	ENSG00000011454	30595370	Height	7	101129564	SERPINE1	rs3020623-?	intron_variant	NR	2.00E-14	NA
7:101129564_G>A	RABGAP1	5.992954478	7.864789284	4.78E-15	3.69E-09	SERPINE1	trans	N7_adip	1	3020623	NM_000602.4	intron	PLAU:999,PLAT:999,PLG:998,VTN:998,PLAUR:990,VEGFA:982,ALB:979,FN1:979,TGFB1:979,EGF:978,VWF:978	none	NA	unknown	NA	0.401	http://www.ncbi.nlm.nih.gov/pubmed?term=30595370	855	hsa04115:p53SignalingPathway;hsa04610:ComplementAndCoagulationCascades;hsa05142:ChagasDisease	unknown	ENSG00000011454	30595370	Red blood cell count	7	101129564	SERPINE1	rs3020623-?	intron_variant	NR	1.00E-18	NA
3:69105192_C>G	RNF152	7.30297007	7.287947274	3.81E-13	1.47E-07	ARL6IP5	trans	N7_adip	1	7039	NM_006407.4	3-prime-UTR	SLC1A1:873,DERL2:860,DERL1:860,ESYT1:860,XRCC1:812,RABAC1:740,ARL6IP1:718,MINDY3:714	none	NA	unknown	NA	5.87	unknown	729	unknown	unknown	ENSG00000176641	31578528	Urate levels				rs7039-C		0.4464	5.00E-11	0.0205	[0.014-0.027] mg/dL decrease
6:26104052_T>C	TPM2	-2.458124199	-6.284621281	3.53E-10	1.63E-05	HIST1H4C	trans	N8_adip	1	2229768	NM_003542.3	synonymous	HIST1H3B:995,HIST1H3C:995,HIST1H3A:995,HIST1H3G:995,HIST1H3E:995,HIST1H3D:995,HIST1H3I:994,HIST1H3F:994,HIST1H3J:994,HIST1H3H:994	ILE	35/104	unknown	NA	-3.05	http://www.ncbi.nlm.nih.gov/pubmed?term=30598549,31361310	9649	hsa05322:SystemicLupusErythematosus	C=22309/T=99043	ENSG00000198467	30598549	Heel bone mineral density	6	26104052	HIST1H4C	rs2229768-T	synonymous_variant	0.76224	1.00E-10	0.0138724	[0.0097-0.0181] unit increase
6:26104052_T>C	TPM2	-2.458124199	-6.284621281	3.53E-10	1.63E-05	HIST1H4C	trans	N8_adip	1	2229768	NM_003542.3	synonymous	HIST1H3B:995,HIST1H3C:995,HIST1H3A:995,HIST1H3G:995,HIST1H3E:995,HIST1H3D:995,HIST1H3I:994,HIST1H3F:994,HIST1H3J:994,HIST1H3H:994	ILE	35/104	unknown	NA	-3.05	http://www.ncbi.nlm.nih.gov/pubmed?term=30598549,31361310	9649	hsa05322:SystemicLupusErythematosus	C=22309/T=99043	ENSG00000198467	31361310	Hay fever and/or eczema	6	26104052	HIST1H4C	rs2229768-C	synonymous_variant	0.2381	8.00E-11	1.046	[1.032-1.059]
7:101129564_G>A	ACTA2	4.732708823	5.964361776	2.68E-09	8.99E-05	SERPINE1	trans	N7_adip	1	3020623	NM_000602.4	intron	PLAU:999,PLAT:999,PLG:998,VTN:998,PLAUR:990,VEGFA:982,ALB:979,FN1:979,TGFB1:979,EGF:978,VWF:978	none	NA	unknown	NA	0.401	http://www.ncbi.nlm.nih.gov/pubmed?term=30595370	855	hsa04115:p53SignalingPathway;hsa04610:ComplementAndCoagulationCascades;hsa05142:ChagasDisease	unknown	ENSG00000107796	30595370	Height	7	101129564	SERPINE1	rs3020623-?	intron_variant	NR	2.00E-14	NA
7:101129564_G>A	ACTA2	4.732708823	5.964361776	2.68E-09	8.99E-05	SERPINE1	trans	N7_adip	1	3020623	NM_000602.4	intron	PLAU:999,PLAT:999,PLG:998,VTN:998,PLAUR:990,VEGFA:982,ALB:979,FN1:979,TGFB1:979,EGF:978,VWF:978	none	NA	unknown	NA	0.401	http://www.ncbi.nlm.nih.gov/pubmed?term=30595370	855	hsa04115:p53SignalingPathway;hsa04610:ComplementAndCoagulationCascades;hsa05142:ChagasDisease	unknown	ENSG00000107796	30595370	Red blood cell count	7	101129564	SERPINE1	rs3020623-?	intron_variant	NR	1.00E-18	NA
6:26104052_T>C	TPM1	-1.783651681	-5.820212761	6.20E-09	0.000159122	HIST1H4C	trans	N8_adip	1	2229768	NM_003542.3	synonymous	HIST1H3B:995,HIST1H3C:995,HIST1H3A:995,HIST1H3G:995,HIST1H3E:995,HIST1H3D:995,HIST1H3I:994,HIST1H3F:994,HIST1H3J:994,HIST1H3H:994	ILE	35/104	unknown	NA	-3.05	http://www.ncbi.nlm.nih.gov/pubmed?term=30598549,31361310	9649	hsa05322:SystemicLupusErythematosus	C=22309/T=99043	ENSG00000140416	30598549	Heel bone mineral density	6	26104052	HIST1H4C	rs2229768-T	synonymous_variant	0.76224	1.00E-10	0.0138724	[0.0097-0.0181] unit increase
6:26104052_T>C	TPM1	-1.783651681	-5.820212761	6.20E-09	0.000159122	HIST1H4C	trans	N8_adip	1	2229768	NM_003542.3	synonymous	HIST1H3B:995,HIST1H3C:995,HIST1H3A:995,HIST1H3G:995,HIST1H3E:995,HIST1H3D:995,HIST1H3I:994,HIST1H3F:994,HIST1H3J:994,HIST1H3H:994	ILE	35/104	unknown	NA	-3.05	http://www.ncbi.nlm.nih.gov/pubmed?term=30598549,31361310	9649	hsa05322:SystemicLupusErythematosus	C=22309/T=99043	ENSG00000140416	31361310	Hay fever and/or eczema	6	26104052	HIST1H4C	rs2229768-C	synonymous_variant	0.2381	8.00E-11	1.046	[1.032-1.059]
3:69105192_C>G	BLMH	6.628263362	5.710840539	1.21E-08	0.000274608	ARL6IP5	trans	N7_adip	1	7039	NM_006407.4	3-prime-UTR	SLC1A1:873,DERL2:860,DERL1:860,ESYT1:860,XRCC1:812,RABAC1:740,ARL6IP1:718,MINDY3:714	none	NA	unknown	NA	5.87	unknown	729	unknown	unknown	ENSG00000108578	31578528	Urate levels				rs7039-C		0.4464	5.00E-11	0.0205	[0.014-0.027] mg/dL decrease
10:12167753_T>C	TM4SF1	8.128842924	5.836174078	5.63E-09	0.000322805	NUDT5	trans	N5_ery	1	6686	NM_001142627.2	intron	RPL9:997,SEC61B:997,RPS3:996,RPL23:995,SNORA21:995,SEC63:995,RPL5:995,RPS18:994,RPL11:994,SEC61G:994,RPL23A:994,SNORD42A:994,RPS15A:994,RPS14:994,RPL26:994,RPS15:994,RPS11:994,SNORD35B:994	none	NA	unknown	NA	-10.3	http://www.ncbi.nlm.nih.gov/pubmed?term=30595370	1	hsa03060:ProteinExport;hsa05110:VibrioCholeraeInfection	C=57819/T=63565	ENSG00000169908	30595370	Height	10	12167753	SEC61A2, NUDT5	rs6686-?	splice_region_variant	NR	2.00E-17	NA
10:12167753_T>C	CHI3L1	7.168077584	5.431136594	6.45E-08	0.001961626	NUDT5	trans	N7_naive	1	6686	NM_001142627.2	intron	RPL9:997,SEC61B:997,RPS3:996,RPL23:995,SNORA21:995,SEC63:995,RPL5:995,RPS18:994,RPL11:994,SEC61G:994,RPL23A:994,SNORD42A:994,RPS15A:994,RPS14:994,RPL26:994,RPS15:994,RPS11:994,SNORD35B:994	none	NA	unknown	NA	-10.3	http://www.ncbi.nlm.nih.gov/pubmed?term=30595370	1	hsa03060:ProteinExport;hsa05110:VibrioCholeraeInfection	C=57819/T=63565	ENSG00000133048	30595370	Height	10	12167753	SEC61A2, NUDT5	rs6686-?	splice_region_variant	NR	2.00E-17	NA
10:12167753_T>C	GAS2L3	-4.080917974	-5.43496828	5.70E-08	0.002012744	NUDT5	trans	N5_ery	1	6686	NM_001142627.2	intron	RPL9:997,SEC61B:997,RPS3:996,RPL23:995,SNORA21:995,SEC63:995,RPL5:995,RPS18:994,RPL11:994,SEC61G:994,RPL23A:994,SNORD42A:994,RPS15A:994,RPS14:994,RPL26:994,RPS15:994,RPS11:994,SNORD35B:994	none	NA	unknown	NA	-10.3	http://www.ncbi.nlm.nih.gov/pubmed?term=30595370	1	hsa03060:ProteinExport;hsa05110:VibrioCholeraeInfection	C=57819/T=63565	ENSG00000139354	30595370	Height	10	12167753	SEC61A2, NUDT5	rs6686-?	splice_region_variant	NR	2.00E-17	NA
6:26104052_T>C	LDHA	-1.334439442	-5.188823576	2.19E-07	0.002878641	HIST1H4C	trans	N8_adip	1	2229768	NM_003542.3	synonymous	HIST1H3B:995,HIST1H3C:995,HIST1H3A:995,HIST1H3G:995,HIST1H3E:995,HIST1H3D:995,HIST1H3I:994,HIST1H3F:994,HIST1H3J:994,HIST1H3H:994	ILE	35/104	unknown	NA	-3.05	http://www.ncbi.nlm.nih.gov/pubmed?term=30598549,31361310	9649	hsa05322:SystemicLupusErythematosus	C=22309/T=99043	ENSG00000134333	30598549	Heel bone mineral density	6	26104052	HIST1H4C	rs2229768-T	synonymous_variant	0.76224	1.00E-10	0.0138724	[0.0097-0.0181] unit increase
6:26104052_T>C	LDHA	-1.334439442	-5.188823576	2.19E-07	0.002878641	HIST1H4C	trans	N8_adip	1	2229768	NM_003542.3	synonymous	HIST1H3B:995,HIST1H3C:995,HIST1H3A:995,HIST1H3G:995,HIST1H3E:995,HIST1H3D:995,HIST1H3I:994,HIST1H3F:994,HIST1H3J:994,HIST1H3H:994	ILE	35/104	unknown	NA	-3.05	http://www.ncbi.nlm.nih.gov/pubmed?term=30598549,31361310	9649	hsa05322:SystemicLupusErythematosus	C=22309/T=99043	ENSG00000134333	31361310	Hay fever and/or eczema	6	26104052	HIST1H4C	rs2229768-C	synonymous_variant	0.2381	8.00E-11	1.046	[1.032-1.059]
10:12167753_T>C	STMN2	9.728162559	5.289677271	1.39E-07	0.002896946	NUDT5	trans	N7_naive	1	6686	NM_001142627.2	intron	RPL9:997,SEC61B:997,RPS3:996,RPL23:995,SNORA21:995,SEC63:995,RPL5:995,RPS18:994,RPL11:994,SEC61G:994,RPL23A:994,SNORD42A:994,RPS15A:994,RPS14:994,RPL26:994,RPS15:994,RPS11:994,SNORD35B:994	none	NA	unknown	NA	-10.3	http://www.ncbi.nlm.nih.gov/pubmed?term=30595370	1	hsa03060:ProteinExport;hsa05110:VibrioCholeraeInfection	C=57819/T=63565	ENSG00000104435	30595370	Height	10	12167753	SEC61A2, NUDT5	rs6686-?	splice_region_variant	NR	2.00E-17	NA
19:11146342_T>C	MAFB	-5.207083094	-5.290321821	1.39E-07	0.002896946	SPC24	trans	N7_naive	1	11557092	NM_001317031.1	missense	NDC80:999,NUF2:999,SPC25:999,MIS12:998,BUB1:997,ZWINT:997,KNL1:996,DSN1:996,NSL1:995,AURKB:992,CDC20:992	LYS,ARG	175/176	unknown	26	-1.15	http://www.ncbi.nlm.nih.gov/pubmed?term=28843169	89	unknown	C=6/T=4	ENSG00000204103	28843169	Cortisol levels (saliva)	19	11146342	SPC24	rs11557092-T	missense_variant	0.25	6.00E-06	0.08	[0.041-0.119] unit decrease
7:101129564_G>A	ABCC9	2.919640747	5.165171734	2.52E-07	0.002997602	SERPINE1	trans	N7_adip	1	3020623	NM_000602.4	intron	PLAU:999,PLAT:999,PLG:998,VTN:998,PLAUR:990,VEGFA:982,ALB:979,FN1:979,TGFB1:979,EGF:978,VWF:978	none	NA	unknown	NA	0.401	http://www.ncbi.nlm.nih.gov/pubmed?term=30595370	855	hsa04115:p53SignalingPathway;hsa04610:ComplementAndCoagulationCascades;hsa05142:ChagasDisease	unknown	ENSG00000069431	30595370	Height	7	101129564	SERPINE1	rs3020623-?	intron_variant	NR	2.00E-14	NA
7:101129564_G>A	ABCC9	2.919640747	5.165171734	2.52E-07	0.002997602	SERPINE1	trans	N7_adip	1	3020623	NM_000602.4	intron	PLAU:999,PLAT:999,PLG:998,VTN:998,PLAUR:990,VEGFA:982,ALB:979,FN1:979,TGFB1:979,EGF:978,VWF:978	none	NA	unknown	NA	0.401	http://www.ncbi.nlm.nih.gov/pubmed?term=30595370	855	hsa04115:p53SignalingPathway;hsa04610:ComplementAndCoagulationCascades;hsa05142:ChagasDisease	unknown	ENSG00000069431	30595370	Red blood cell count	7	101129564	SERPINE1	rs3020623-?	intron_variant	NR	1.00E-18	NA
7:101129564_G>A	CLDN11	-8.975158642	-5.011812631	5.64E-07	0.005550872	SERPINE1	trans	N7_adip	1	3020623	NM_000602.4	intron	PLAU:999,PLAT:999,PLG:998,VTN:998,PLAUR:990,VEGFA:982,ALB:979,FN1:979,TGFB1:979,EGF:978,VWF:978	none	NA	unknown	NA	0.401	http://www.ncbi.nlm.nih.gov/pubmed?term=30595370	855	hsa04115:p53SignalingPathway;hsa04610:ComplementAndCoagulationCascades;hsa05142:ChagasDisease	unknown	ENSG00000013297	30595370	Height	7	101129564	SERPINE1	rs3020623-?	intron_variant	NR	2.00E-14	NA
7:101129564_G>A	CLDN11	-8.975158642	-5.011812631	5.64E-07	0.005550872	SERPINE1	trans	N7_adip	1	3020623	NM_000602.4	intron	PLAU:999,PLAT:999,PLG:998,VTN:998,PLAUR:990,VEGFA:982,ALB:979,FN1:979,TGFB1:979,EGF:978,VWF:978	none	NA	unknown	NA	0.401	http://www.ncbi.nlm.nih.gov/pubmed?term=30595370	855	hsa04115:p53SignalingPathway;hsa04610:ComplementAndCoagulationCascades;hsa05142:ChagasDisease	unknown	ENSG00000013297	30595370	Red blood cell count	7	101129564	SERPINE1	rs3020623-?	intron_variant	NR	1.00E-18	NA
7:101129564_G>A	ITGA1	3.603198653	5.010237443	5.68E-07	0.005550872	SERPINE1	trans	N7_adip	1	3020623	NM_000602.4	intron	PLAU:999,PLAT:999,PLG:998,VTN:998,PLAUR:990,VEGFA:982,ALB:979,FN1:979,TGFB1:979,EGF:978,VWF:978	none	NA	unknown	NA	0.401	http://www.ncbi.nlm.nih.gov/pubmed?term=30595370	855	hsa04115:p53SignalingPathway;hsa04610:ComplementAndCoagulationCascades;hsa05142:ChagasDisease	unknown	ENSG00000213949	30595370	Height	7	101129564	SERPINE1	rs3020623-?	intron_variant	NR	2.00E-14	NA
7:101129564_G>A	ITGA1	3.603198653	5.010237443	5.68E-07	0.005550872	SERPINE1	trans	N7_adip	1	3020623	NM_000602.4	intron	PLAU:999,PLAT:999,PLG:998,VTN:998,PLAUR:990,VEGFA:982,ALB:979,FN1:979,TGFB1:979,EGF:978,VWF:978	none	NA	unknown	NA	0.401	http://www.ncbi.nlm.nih.gov/pubmed?term=30595370	855	hsa04115:p53SignalingPathway;hsa04610:ComplementAndCoagulationCascades;hsa05142:ChagasDisease	unknown	ENSG00000213949	30595370	Red blood cell count	7	101129564	SERPINE1	rs3020623-?	intron_variant	NR	1.00E-18	NA
6:26104052_T>C	KRT7	-3.105512905	-4.979227973	6.57E-07	0.005694701	HIST1H4C	trans	N8_adip	1	2229768	NM_003542.3	synonymous	HIST1H3B:995,HIST1H3C:995,HIST1H3A:995,HIST1H3G:995,HIST1H3E:995,HIST1H3D:995,HIST1H3I:994,HIST1H3F:994,HIST1H3J:994,HIST1H3H:994	ILE	35/104	unknown	NA	-3.05	http://www.ncbi.nlm.nih.gov/pubmed?term=30598549,31361310	9649	hsa05322:SystemicLupusErythematosus	C=22309/T=99043	ENSG00000135480	30598549	Heel bone mineral density	6	26104052	HIST1H4C	rs2229768-T	synonymous_variant	0.76224	1.00E-10	0.0138724	[0.0097-0.0181] unit increase
6:26104052_T>C	KRT7	-3.105512905	-4.979227973	6.57E-07	0.005694701	HIST1H4C	trans	N8_adip	1	2229768	NM_003542.3	synonymous	HIST1H3B:995,HIST1H3C:995,HIST1H3A:995,HIST1H3G:995,HIST1H3E:995,HIST1H3D:995,HIST1H3I:994,HIST1H3F:994,HIST1H3J:994,HIST1H3H:994	ILE	35/104	unknown	NA	-3.05	http://www.ncbi.nlm.nih.gov/pubmed?term=30598549,31361310	9649	hsa05322:SystemicLupusErythematosus	C=22309/T=99043	ENSG00000135480	31361310	Hay fever and/or eczema	6	26104052	HIST1H4C	rs2229768-C	synonymous_variant	0.2381	8.00E-11	1.046	[1.032-1.059]
6:26104052_T>C	KCND3	-0.886043794	-4.937664835	8.13E-07	0.005932172	HIST1H4C	trans	N8_adip	1	2229768	NM_003542.3	synonymous	HIST1H3B:995,HIST1H3C:995,HIST1H3A:995,HIST1H3G:995,HIST1H3E:995,HIST1H3D:995,HIST1H3I:994,HIST1H3F:994,HIST1H3J:994,HIST1H3H:994	ILE	35/104	unknown	NA	-3.05	http://www.ncbi.nlm.nih.gov/pubmed?term=30598549,31361310	9649	hsa05322:SystemicLupusErythematosus	C=22309/T=99043	ENSG00000171385	30598549	Heel bone mineral density	6	26104052	HIST1H4C	rs2229768-T	synonymous_variant	0.76224	1.00E-10	0.0138724	[0.0097-0.0181] unit increase
6:26104052_T>C	KCND3	-0.886043794	-4.937664835	8.13E-07	0.005932172	HIST1H4C	trans	N8_adip	1	2229768	NM_003542.3	synonymous	HIST1H3B:995,HIST1H3C:995,HIST1H3A:995,HIST1H3G:995,HIST1H3E:995,HIST1H3D:995,HIST1H3I:994,HIST1H3F:994,HIST1H3J:994,HIST1H3H:994	ILE	35/104	unknown	NA	-3.05	http://www.ncbi.nlm.nih.gov/pubmed?term=30598549,31361310	9649	hsa05322:SystemicLupusErythematosus	C=22309/T=99043	ENSG00000171385	31361310	Hay fever and/or eczema	6	26104052	HIST1H4C	rs2229768-C	synonymous_variant	0.2381	8.00E-11	1.046	[1.032-1.059]
3:69105192_C>G	KCNJ2	7.034930663	4.982045538	6.57E-07	0.006165469	ARL6IP5	trans	N7_adip	1	7039	NM_006407.4	3-prime-UTR	SLC1A1:873,DERL2:860,DERL1:860,ESYT1:860,XRCC1:812,RABAC1:740,ARL6IP1:718,MINDY3:714	none	NA	unknown	NA	5.87	unknown	729	unknown	unknown	ENSG00000123700	31578528	Urate levels				rs7039-C		0.4464	5.00E-11	0.0205	[0.014-0.027] mg/dL decrease
11:309127_A>G	IFIT1	2.14886928	5.078680141	4.05E-07	0.00625392	IFITM2	trans	N7_ery	1	1059091	NM_006435.2	missense	IFITM3:988,IFITM1:983,ISG15:960,MX1:958,IFI6:956,IFIT1:954,RSAD2:954,IFI35:954,OAS1:952,IRF7:951	ILE,VAL	121/133	0	29	-3.77	http://www.ncbi.nlm.nih.gov/pubmed?term=30595370	115	unknown	G=50442/A=70080	ENSG00000185745	30595370	Eosinophil counts	11	309127	IFITM2	rs1059091-?	missense_variant	NR	3.00E-52	NA
7:101129564_G>A	NCKAP5	4.233593529	4.962141124	7.28E-07	0.006300417	SERPINE1	trans	N7_adip	1	3020623	NM_000602.4	intron	PLAU:999,PLAT:999,PLG:998,VTN:998,PLAUR:990,VEGFA:982,ALB:979,FN1:979,TGFB1:979,EGF:978,VWF:978	none	NA	unknown	NA	0.401	http://www.ncbi.nlm.nih.gov/pubmed?term=30595370	855	hsa04115:p53SignalingPathway;hsa04610:ComplementAndCoagulationCascades;hsa05142:ChagasDisease	unknown	ENSG00000176771	30595370	Height	7	101129564	SERPINE1	rs3020623-?	intron_variant	NR	2.00E-14	NA
7:101129564_G>A	NCKAP5	4.233593529	4.962141124	7.28E-07	0.006300417	SERPINE1	trans	N7_adip	1	3020623	NM_000602.4	intron	PLAU:999,PLAT:999,PLG:998,VTN:998,PLAUR:990,VEGFA:982,ALB:979,FN1:979,TGFB1:979,EGF:978,VWF:978	none	NA	unknown	NA	0.401	http://www.ncbi.nlm.nih.gov/pubmed?term=30595370	855	hsa04115:p53SignalingPathway;hsa04610:ComplementAndCoagulationCascades;hsa05142:ChagasDisease	unknown	ENSG00000176771	30595370	Red blood cell count	7	101129564	SERPINE1	rs3020623-?	intron_variant	NR	1.00E-18	NA
7:101129564_G>A	COBLL1	3.105321427	4.905578547	9.70E-07	0.007012533	SERPINE1	trans	N7_adip	1	3020623	NM_000602.4	intron	PLAU:999,PLAT:999,PLG:998,VTN:998,PLAUR:990,VEGFA:982,ALB:979,FN1:979,TGFB1:979,EGF:978,VWF:978	none	NA	unknown	NA	0.401	http://www.ncbi.nlm.nih.gov/pubmed?term=30595370	855	hsa04115:p53SignalingPathway;hsa04610:ComplementAndCoagulationCascades;hsa05142:ChagasDisease	unknown	ENSG00000082438	30595370	Height	7	101129564	SERPINE1	rs3020623-?	intron_variant	NR	2.00E-14	NA
7:101129564_G>A	COBLL1	3.105321427	4.905578547	9.70E-07	0.007012533	SERPINE1	trans	N7_adip	1	3020623	NM_000602.4	intron	PLAU:999,PLAT:999,PLG:998,VTN:998,PLAUR:990,VEGFA:982,ALB:979,FN1:979,TGFB1:979,EGF:978,VWF:978	none	NA	unknown	NA	0.401	http://www.ncbi.nlm.nih.gov/pubmed?term=30595370	855	hsa04115:p53SignalingPathway;hsa04610:ComplementAndCoagulationCascades;hsa05142:ChagasDisease	unknown	ENSG00000082438	30595370	Red blood cell count	7	101129564	SERPINE1	rs3020623-?	intron_variant	NR	1.00E-18	NA
10:12167753_T>C	AKR1C2	4.405679181	4.911489805	9.28E-07	0.007745903	NUDT5	trans	N5_ery	1	6686	NM_001142627.2	intron	RPL9:997,SEC61B:997,RPS3:996,RPL23:995,SNORA21:995,SEC63:995,RPL5:995,RPS18:994,RPL11:994,SEC61G:994,RPL23A:994,SNORD42A:994,RPS15A:994,RPS14:994,RPL26:994,RPS15:994,RPS11:994,SNORD35B:994	none	NA	unknown	NA	-10.3	http://www.ncbi.nlm.nih.gov/pubmed?term=30595370	1	hsa03060:ProteinExport;hsa05110:VibrioCholeraeInfection	C=57819/T=63565	ENSG00000151632	30595370	Height	10	12167753	SEC61A2, NUDT5	rs6686-?	splice_region_variant	NR	2.00E-17	NA
6:26104052_T>C	LSM5	0.652086784	4.864441052	1.18E-06	0.007789511	HIST1H4C	trans	N8_adip	1	2229768	NM_003542.3	synonymous	HIST1H3B:995,HIST1H3C:995,HIST1H3A:995,HIST1H3G:995,HIST1H3E:995,HIST1H3D:995,HIST1H3I:994,HIST1H3F:994,HIST1H3J:994,HIST1H3H:994	ILE	35/104	unknown	NA	-3.05	http://www.ncbi.nlm.nih.gov/pubmed?term=30598549,31361310	9649	hsa05322:SystemicLupusErythematosus	C=22309/T=99043	ENSG00000106355	30598549	Heel bone mineral density	6	26104052	HIST1H4C	rs2229768-T	synonymous_variant	0.76224	1.00E-10	0.0138724	[0.0097-0.0181] unit increase
6:26104052_T>C	LSM5	0.652086784	4.864441052	1.18E-06	0.007789511	HIST1H4C	trans	N8_adip	1	2229768	NM_003542.3	synonymous	HIST1H3B:995,HIST1H3C:995,HIST1H3A:995,HIST1H3G:995,HIST1H3E:995,HIST1H3D:995,HIST1H3I:994,HIST1H3F:994,HIST1H3J:994,HIST1H3H:994	ILE	35/104	unknown	NA	-3.05	http://www.ncbi.nlm.nih.gov/pubmed?term=30598549,31361310	9649	hsa05322:SystemicLupusErythematosus	C=22309/T=99043	ENSG00000106355	31361310	Hay fever and/or eczema	6	26104052	HIST1H4C	rs2229768-C	synonymous_variant	0.2381	8.00E-11	1.046	[1.032-1.059]
7:101129564_G>A	C3orf70	2.827369335	4.857936659	1.23E-06	0.007803915	SERPINE1	trans	N7_adip	1	3020623	NM_000602.4	intron	PLAU:999,PLAT:999,PLG:998,VTN:998,PLAUR:990,VEGFA:982,ALB:979,FN1:979,TGFB1:979,EGF:978,VWF:978	none	NA	unknown	NA	0.401	http://www.ncbi.nlm.nih.gov/pubmed?term=30595370	855	hsa04115:p53SignalingPathway;hsa04610:ComplementAndCoagulationCascades;hsa05142:ChagasDisease	unknown	ENSG00000187068	30595370	Height	7	101129564	SERPINE1	rs3020623-?	intron_variant	NR	2.00E-14	NA
7:101129564_G>A	C3orf70	2.827369335	4.857936659	1.23E-06	0.007803915	SERPINE1	trans	N7_adip	1	3020623	NM_000602.4	intron	PLAU:999,PLAT:999,PLG:998,VTN:998,PLAUR:990,VEGFA:982,ALB:979,FN1:979,TGFB1:979,EGF:978,VWF:978	none	NA	unknown	NA	0.401	http://www.ncbi.nlm.nih.gov/pubmed?term=30595370	855	hsa04115:p53SignalingPathway;hsa04610:ComplementAndCoagulationCascades;hsa05142:ChagasDisease	unknown	ENSG00000187068	30595370	Red blood cell count	7	101129564	SERPINE1	rs3020623-?	intron_variant	NR	1.00E-18	NA
2:237324109_C>A	ASNS	-2.490349595	-4.883765765	1.12E-06	0.008163639	COL6A3	trans	N5_naive	1	1050785	NM_004369.3	3-prime-UTR	COL6A1:990,COL6A2:989,COL1A2:988,COL3A1:985,COL1A1:982,COL5A1:974,COL5A2:971,ITGB1:952,COL8A1:949,COL15A1:943	none	NA	unknown	NA	NA	335089:C:A|http://www.ncbi.nlm.nih.gov/pubmed?term=30595370	706	hsa04510:FocalAdhesion;hsa04512:ECM-receptorInteraction	unknown	ENSG00000070669	30595370	Lung function (FEV1/FVC)	2	237324109	COL6A3	rs1050785-?	3_prime_UTR_variant	NR	7.00E-20	NA
6:26104052_T>C	PRC1	0.648078642	4.821034874	1.47E-06	0.00883713	HIST1H4C	trans	N8_adip	1	2229768	NM_003542.3	synonymous	HIST1H3B:995,HIST1H3C:995,HIST1H3A:995,HIST1H3G:995,HIST1H3E:995,HIST1H3D:995,HIST1H3I:994,HIST1H3F:994,HIST1H3J:994,HIST1H3H:994	ILE	35/104	unknown	NA	-3.05	http://www.ncbi.nlm.nih.gov/pubmed?term=30598549,31361310	9649	hsa05322:SystemicLupusErythematosus	C=22309/T=99043	ENSG00000198901	30598549	Heel bone mineral density	6	26104052	HIST1H4C	rs2229768-T	synonymous_variant	0.76224	1.00E-10	0.0138724	[0.0097-0.0181] unit increase
6:26104052_T>C	PRC1	0.648078642	4.821034874	1.47E-06	0.00883713	HIST1H4C	trans	N8_adip	1	2229768	NM_003542.3	synonymous	HIST1H3B:995,HIST1H3C:995,HIST1H3A:995,HIST1H3G:995,HIST1H3E:995,HIST1H3D:995,HIST1H3I:994,HIST1H3F:994,HIST1H3J:994,HIST1H3H:994	ILE	35/104	unknown	NA	-3.05	http://www.ncbi.nlm.nih.gov/pubmed?term=30598549,31361310	9649	hsa05322:SystemicLupusErythematosus	C=22309/T=99043	ENSG00000198901	31361310	Hay fever and/or eczema	6	26104052	HIST1H4C	rs2229768-C	synonymous_variant	0.2381	8.00E-11	1.046	[1.032-1.059]
19:11146342_T>C	NREP	-4.428333857	-4.902940505	1.04E-06	0.00912377	SPC24	trans	N7_naive	1	11557092	NM_001317031.1	missense	NDC80:999,NUF2:999,SPC25:999,MIS12:998,BUB1:997,ZWINT:997,KNL1:996,DSN1:996,NSL1:995,AURKB:992,CDC20:992	LYS,ARG	175/176	unknown	26	-1.15	http://www.ncbi.nlm.nih.gov/pubmed?term=28843169	89	unknown	C=6/T=4	ENSG00000134986	28843169	Cortisol levels (saliva)	19	11146342	SPC24	rs11557092-T	missense_variant	0.25	6.00E-06	0.08	[0.041-0.119] unit decrease
7:101129564_G>A	CSRP2	3.466109295	4.802687284	1.63E-06	0.00929217	SERPINE1	trans	N7_adip	1	3020623	NM_000602.4	intron	PLAU:999,PLAT:999,PLG:998,VTN:998,PLAUR:990,VEGFA:982,ALB:979,FN1:979,TGFB1:979,EGF:978,VWF:978	none	NA	unknown	NA	0.401	http://www.ncbi.nlm.nih.gov/pubmed?term=30595370	855	hsa04115:p53SignalingPathway;hsa04610:ComplementAndCoagulationCascades;hsa05142:ChagasDisease	unknown	ENSG00000175183	30595370	Height	7	101129564	SERPINE1	rs3020623-?	intron_variant	NR	2.00E-14	NA
7:101129564_G>A	CSRP2	3.466109295	4.802687284	1.63E-06	0.00929217	SERPINE1	trans	N7_adip	1	3020623	NM_000602.4	intron	PLAU:999,PLAT:999,PLG:998,VTN:998,PLAUR:990,VEGFA:982,ALB:979,FN1:979,TGFB1:979,EGF:978,VWF:978	none	NA	unknown	NA	0.401	http://www.ncbi.nlm.nih.gov/pubmed?term=30595370	855	hsa04115:p53SignalingPathway;hsa04610:ComplementAndCoagulationCascades;hsa05142:ChagasDisease	unknown	ENSG00000175183	30595370	Red blood cell count	7	101129564	SERPINE1	rs3020623-?	intron_variant	NR	1.00E-18	NA
10:12167753_T>C	LGR4	4.890590148	4.880227953	1.16E-06	0.009862759	NUDT5	trans	N7_naive	1	6686	NM_001142627.2	intron	RPL9:997,SEC61B:997,RPS3:996,RPL23:995,SNORA21:995,SEC63:995,RPL5:995,RPS18:994,RPL11:994,SEC61G:994,RPL23A:994,SNORD42A:994,RPS15A:994,RPS14:994,RPL26:994,RPS15:994,RPS11:994,SNORD35B:994	none	NA	unknown	NA	-10.3	http://www.ncbi.nlm.nih.gov/pubmed?term=30595370	1	hsa03060:ProteinExport;hsa05110:VibrioCholeraeInfection	C=57819/T=63565	ENSG00000205213	30595370	Height	10	12167753	SEC61A2, NUDT5	rs6686-?	splice_region_variant	NR	2.00E-17	NA
6:26104052_T>C	ALDOA	-0.964292755	-4.745579194	2.13E-06	0.010725573	HIST1H4C	trans	N8_adip	1	2229768	NM_003542.3	synonymous	HIST1H3B:995,HIST1H3C:995,HIST1H3A:995,HIST1H3G:995,HIST1H3E:995,HIST1H3D:995,HIST1H3I:994,HIST1H3F:994,HIST1H3J:994,HIST1H3H:994	ILE	35/104	unknown	NA	-3.05	http://www.ncbi.nlm.nih.gov/pubmed?term=30598549,31361310	9649	hsa05322:SystemicLupusErythematosus	C=22309/T=99043	ENSG00000149925	30598549	Heel bone mineral density	6	26104052	HIST1H4C	rs2229768-T	synonymous_variant	0.76224	1.00E-10	0.0138724	[0.0097-0.0181] unit increase
6:26104052_T>C	ALDOA	-0.964292755	-4.745579194	2.13E-06	0.010725573	HIST1H4C	trans	N8_adip	1	2229768	NM_003542.3	synonymous	HIST1H3B:995,HIST1H3C:995,HIST1H3A:995,HIST1H3G:995,HIST1H3E:995,HIST1H3D:995,HIST1H3I:994,HIST1H3F:994,HIST1H3J:994,HIST1H3H:994	ILE	35/104	unknown	NA	-3.05	http://www.ncbi.nlm.nih.gov/pubmed?term=30598549,31361310	9649	hsa05322:SystemicLupusErythematosus	C=22309/T=99043	ENSG00000149925	31361310	Hay fever and/or eczema	6	26104052	HIST1H4C	rs2229768-C	synonymous_variant	0.2381	8.00E-11	1.046	[1.032-1.059]
6:26104052_T>C	PAWR	-0.78330055	-4.751032251	2.07E-06	0.010725573	HIST1H4C	trans	N8_adip	1	2229768	NM_003542.3	synonymous	HIST1H3B:995,HIST1H3C:995,HIST1H3A:995,HIST1H3G:995,HIST1H3E:995,HIST1H3D:995,HIST1H3I:994,HIST1H3F:994,HIST1H3J:994,HIST1H3H:994	ILE	35/104	unknown	NA	-3.05	http://www.ncbi.nlm.nih.gov/pubmed?term=30598549,31361310	9649	hsa05322:SystemicLupusErythematosus	C=22309/T=99043	ENSG00000177425	30598549	Heel bone mineral density	6	26104052	HIST1H4C	rs2229768-T	synonymous_variant	0.76224	1.00E-10	0.0138724	[0.0097-0.0181] unit increase
6:26104052_T>C	PAWR	-0.78330055	-4.751032251	2.07E-06	0.010725573	HIST1H4C	trans	N8_adip	1	2229768	NM_003542.3	synonymous	HIST1H3B:995,HIST1H3C:995,HIST1H3A:995,HIST1H3G:995,HIST1H3E:995,HIST1H3D:995,HIST1H3I:994,HIST1H3F:994,HIST1H3J:994,HIST1H3H:994	ILE	35/104	unknown	NA	-3.05	http://www.ncbi.nlm.nih.gov/pubmed?term=30598549,31361310	9649	hsa05322:SystemicLupusErythematosus	C=22309/T=99043	ENSG00000177425	31361310	Hay fever and/or eczema	6	26104052	HIST1H4C	rs2229768-C	synonymous_variant	0.2381	8.00E-11	1.046	[1.032-1.059]
19:11146342_T>C	PSRC1	-4.472117348	-4.833866271	1.47E-06	0.01093155	SPC24	trans	N7_naive	1	11557092	NM_001317031.1	missense	NDC80:999,NUF2:999,SPC25:999,MIS12:998,BUB1:997,ZWINT:997,KNL1:996,DSN1:996,NSL1:995,AURKB:992,CDC20:992	LYS,ARG	175/176	unknown	26	-1.15	http://www.ncbi.nlm.nih.gov/pubmed?term=28843169	89	unknown	C=6/T=4	ENSG00000134222	28843169	Cortisol levels (saliva)	19	11146342	SPC24	rs11557092-T	missense_variant	0.25	6.00E-06	0.08	[0.041-0.119] unit decrease
6:26104052_T>C	TFDP1	0.604270437	4.697187958	2.70E-06	0.011772871	HIST1H4C	trans	N8_adip	1	2229768	NM_003542.3	synonymous	HIST1H3B:995,HIST1H3C:995,HIST1H3A:995,HIST1H3G:995,HIST1H3E:995,HIST1H3D:995,HIST1H3I:994,HIST1H3F:994,HIST1H3J:994,HIST1H3H:994	ILE	35/104	unknown	NA	-3.05	http://www.ncbi.nlm.nih.gov/pubmed?term=30598549,31361310	9649	hsa05322:SystemicLupusErythematosus	C=22309/T=99043	ENSG00000198176	30598549	Heel bone mineral density	6	26104052	HIST1H4C	rs2229768-T	synonymous_variant	0.76224	1.00E-10	0.0138724	[0.0097-0.0181] unit increase
6:26104052_T>C	TFDP1	0.604270437	4.697187958	2.70E-06	0.011772871	HIST1H4C	trans	N8_adip	1	2229768	NM_003542.3	synonymous	HIST1H3B:995,HIST1H3C:995,HIST1H3A:995,HIST1H3G:995,HIST1H3E:995,HIST1H3D:995,HIST1H3I:994,HIST1H3F:994,HIST1H3J:994,HIST1H3H:994	ILE	35/104	unknown	NA	-3.05	http://www.ncbi.nlm.nih.gov/pubmed?term=30598549,31361310	9649	hsa05322:SystemicLupusErythematosus	C=22309/T=99043	ENSG00000198176	31361310	Hay fever and/or eczema	6	26104052	HIST1H4C	rs2229768-C	synonymous_variant	0.2381	8.00E-11	1.046	[1.032-1.059]
6:26104052_T>C	SCARA3	0.912878685	4.689566733	2.80E-06	0.011936169	HIST1H4C	trans	N8_adip	1	2229768	NM_003542.3	synonymous	HIST1H3B:995,HIST1H3C:995,HIST1H3A:995,HIST1H3G:995,HIST1H3E:995,HIST1H3D:995,HIST1H3I:994,HIST1H3F:994,HIST1H3J:994,HIST1H3H:994	ILE	35/104	unknown	NA	-3.05	http://www.ncbi.nlm.nih.gov/pubmed?term=30598549,31361310	9649	hsa05322:SystemicLupusErythematosus	C=22309/T=99043	ENSG00000168077	30598549	Heel bone mineral density	6	26104052	HIST1H4C	rs2229768-T	synonymous_variant	0.76224	1.00E-10	0.0138724	[0.0097-0.0181] unit increase
6:26104052_T>C	SCARA3	0.912878685	4.689566733	2.80E-06	0.011936169	HIST1H4C	trans	N8_adip	1	2229768	NM_003542.3	synonymous	HIST1H3B:995,HIST1H3C:995,HIST1H3A:995,HIST1H3G:995,HIST1H3E:995,HIST1H3D:995,HIST1H3I:994,HIST1H3F:994,HIST1H3J:994,HIST1H3H:994	ILE	35/104	unknown	NA	-3.05	http://www.ncbi.nlm.nih.gov/pubmed?term=30598549,31361310	9649	hsa05322:SystemicLupusErythematosus	C=22309/T=99043	ENSG00000168077	31361310	Hay fever and/or eczema	6	26104052	HIST1H4C	rs2229768-C	synonymous_variant	0.2381	8.00E-11	1.046	[1.032-1.059]
17:48026394_A>G	KCNQ5	-1.120745348	-4.808367979	1.68E-06	0.012641472	COPZ2	trans	N8_neutro	1	12051	NM_016429.4	3-prime-UTR	ARCN1:994,COPB1:988,COPB2:987,COPG2:986,COPG1:984,COPE:983,COPA:974,ARFGAP2:946,SEC31B:945,KDELR3:945	none	NA	unknown	NA	-0.499	http://www.ncbi.nlm.nih.gov/pubmed?term=30696823	82	unknown	G=40481/A=76371	ENSG00000185760	30696823	Chronotype	17	48026394	COPZ2	rs12051-G	3_prime_UTR_variant	0.3881	5.00E-13	1.0267515
6:26104052_T>C	HMGN1	0.650069685	4.661874302	3.20E-06	0.012994676	HIST1H4C	trans	N8_adip	1	2229768	NM_003542.3	synonymous	HIST1H3B:995,HIST1H3C:995,HIST1H3A:995,HIST1H3G:995,HIST1H3E:995,HIST1H3D:995,HIST1H3I:994,HIST1H3F:994,HIST1H3J:994,HIST1H3H:994	ILE	35/104	unknown	NA	-3.05	http://www.ncbi.nlm.nih.gov/pubmed?term=30598549,31361310	9649	hsa05322:SystemicLupusErythematosus	C=22309/T=99043	ENSG00000205581	30598549	Heel bone mineral density	6	26104052	HIST1H4C	rs2229768-T	synonymous_variant	0.76224	1.00E-10	0.0138724	[0.0097-0.0181] unit increase
6:26104052_T>C	HMGN1	0.650069685	4.661874302	3.20E-06	0.012994676	HIST1H4C	trans	N8_adip	1	2229768	NM_003542.3	synonymous	HIST1H3B:995,HIST1H3C:995,HIST1H3A:995,HIST1H3G:995,HIST1H3E:995,HIST1H3D:995,HIST1H3I:994,HIST1H3F:994,HIST1H3J:994,HIST1H3H:994	ILE	35/104	unknown	NA	-3.05	http://www.ncbi.nlm.nih.gov/pubmed?term=30598549,31361310	9649	hsa05322:SystemicLupusErythematosus	C=22309/T=99043	ENSG00000205581	31361310	Hay fever and/or eczema	6	26104052	HIST1H4C	rs2229768-C	synonymous_variant	0.2381	8.00E-11	1.046	[1.032-1.059]
7:101129564_G>A	SYTL2	2.663655107	4.697334816	2.73E-06	0.013350086	SERPINE1	trans	N7_adip	1	3020623	NM_000602.4	intron	PLAU:999,PLAT:999,PLG:998,VTN:998,PLAUR:990,VEGFA:982,ALB:979,FN1:979,TGFB1:979,EGF:978,VWF:978	none	NA	unknown	NA	0.401	http://www.ncbi.nlm.nih.gov/pubmed?term=30595370	855	hsa04115:p53SignalingPathway;hsa04610:ComplementAndCoagulationCascades;hsa05142:ChagasDisease	unknown	ENSG00000137501	30595370	Height	7	101129564	SERPINE1	rs3020623-?	intron_variant	NR	2.00E-14	NA
7:101129564_G>A	SYTL2	2.663655107	4.697334816	2.73E-06	0.013350086	SERPINE1	trans	N7_adip	1	3020623	NM_000602.4	intron	PLAU:999,PLAT:999,PLG:998,VTN:998,PLAUR:990,VEGFA:982,ALB:979,FN1:979,TGFB1:979,EGF:978,VWF:978	none	NA	unknown	NA	0.401	http://www.ncbi.nlm.nih.gov/pubmed?term=30595370	855	hsa04115:p53SignalingPathway;hsa04610:ComplementAndCoagulationCascades;hsa05142:ChagasDisease	unknown	ENSG00000137501	30595370	Red blood cell count	7	101129564	SERPINE1	rs3020623-?	intron_variant	NR	1.00E-18	NA
7:101129564_G>A	ARHGDIB	2.869328076	4.694240106	2.77E-06	0.013391741	SERPINE1	trans	N7_adip	1	3020623	NM_000602.4	intron	PLAU:999,PLAT:999,PLG:998,VTN:998,PLAUR:990,VEGFA:982,ALB:979,FN1:979,TGFB1:979,EGF:978,VWF:978	none	NA	unknown	NA	0.401	http://www.ncbi.nlm.nih.gov/pubmed?term=30595370	855	hsa04115:p53SignalingPathway;hsa04610:ComplementAndCoagulationCascades;hsa05142:ChagasDisease	unknown	ENSG00000111348	30595370	Height	7	101129564	SERPINE1	rs3020623-?	intron_variant	NR	2.00E-14	NA
7:101129564_G>A	ARHGDIB	2.869328076	4.694240106	2.77E-06	0.013391741	SERPINE1	trans	N7_adip	1	3020623	NM_000602.4	intron	PLAU:999,PLAT:999,PLG:998,VTN:998,PLAUR:990,VEGFA:982,ALB:979,FN1:979,TGFB1:979,EGF:978,VWF:978	none	NA	unknown	NA	0.401	http://www.ncbi.nlm.nih.gov/pubmed?term=30595370	855	hsa04115:p53SignalingPathway;hsa04610:ComplementAndCoagulationCascades;hsa05142:ChagasDisease	unknown	ENSG00000111348	30595370	Red blood cell count	7	101129564	SERPINE1	rs3020623-?	intron_variant	NR	1.00E-18	NA
6:31637671_C>G	TFAM	-2.59469533	-4.647130138	3.48E-06	0.015084529	PRRC2A	trans	N7_adip	1	7889	NM_004638.3	3-prime-UTR	ZBTB12:819,GPANK1:794,ABHD16A:748	none	NA	unknown	NA	1.83	http://www.ncbi.nlm.nih.gov/pubmed?term=30643258,30578418	226	unknown	unknown	ENSG00000108064	30578418	Systolic blood pressure	6	31637671	PRRC2A, PRRC2A, PRRC2A, PRRC2A, PRRC2A, PRRC2A, PRRC2A	rs7889-C	3_prime_UTR_variant	0.3904	4.00E-14	0.2499	[0.19-0.31] mmHg decrease
6:31637671_C>G	TFAM	-2.59469533	-4.647130138	3.48E-06	0.015084529	PRRC2A	trans	N7_adip	1	7889	NM_004638.3	3-prime-UTR	ZBTB12:819,GPANK1:794,ABHD16A:748	none	NA	unknown	NA	1.83	http://www.ncbi.nlm.nih.gov/pubmed?term=30643258,30578418	226	unknown	unknown	ENSG00000108064	30643258	Smoking status (ever vs never smokers)	6	31637671	PRRC2A, PRRC2A, PRRC2A, PRRC2A, PRRC2A, PRRC2A, PRRC2A	rs7889-C	3_prime_UTR_variant	0.3609	3.00E-08	0.012577614	[0.0082-0.017] unit increase
6:26104052_T>C	TIMP1	-2.550476915	-4.607436763	4.16E-06	0.015281077	HIST1H4C	trans	N8_adip	1	2229768	NM_003542.3	synonymous	HIST1H3B:995,HIST1H3C:995,HIST1H3A:995,HIST1H3G:995,HIST1H3E:995,HIST1H3D:995,HIST1H3I:994,HIST1H3F:994,HIST1H3J:994,HIST1H3H:994	ILE	35/104	unknown	NA	-3.05	http://www.ncbi.nlm.nih.gov/pubmed?term=30598549,31361310	9649	hsa05322:SystemicLupusErythematosus	C=22309/T=99043	ENSG00000102265	30598549	Heel bone mineral density	6	26104052	HIST1H4C	rs2229768-T	synonymous_variant	0.76224	1.00E-10	0.0138724	[0.0097-0.0181] unit increase
6:26104052_T>C	TIMP1	-2.550476915	-4.607436763	4.16E-06	0.015281077	HIST1H4C	trans	N8_adip	1	2229768	NM_003542.3	synonymous	HIST1H3B:995,HIST1H3C:995,HIST1H3A:995,HIST1H3G:995,HIST1H3E:995,HIST1H3D:995,HIST1H3I:994,HIST1H3F:994,HIST1H3J:994,HIST1H3H:994	ILE	35/104	unknown	NA	-3.05	http://www.ncbi.nlm.nih.gov/pubmed?term=30598549,31361310	9649	hsa05322:SystemicLupusErythematosus	C=22309/T=99043	ENSG00000102265	31361310	Hay fever and/or eczema	6	26104052	HIST1H4C	rs2229768-C	synonymous_variant	0.2381	8.00E-11	1.046	[1.032-1.059]
6:31637671_C>G	TMPO	-2.58210611	-4.6215303	3.94E-06	0.01541426	PRRC2A	trans	N7_adip	1	7889	NM_004638.3	3-prime-UTR	ZBTB12:819,GPANK1:794,ABHD16A:748	none	NA	unknown	NA	1.83	http://www.ncbi.nlm.nih.gov/pubmed?term=30643258,30578418	226	unknown	unknown	ENSG00000120802	30578418	Systolic blood pressure	6	31637671	PRRC2A, PRRC2A, PRRC2A, PRRC2A, PRRC2A, PRRC2A, PRRC2A	rs7889-C	3_prime_UTR_variant	0.3904	4.00E-14	0.2499	[0.19-0.31] mmHg decrease
6:31637671_C>G	TMPO	-2.58210611	-4.6215303	3.94E-06	0.01541426	PRRC2A	trans	N7_adip	1	7889	NM_004638.3	3-prime-UTR	ZBTB12:819,GPANK1:794,ABHD16A:748	none	NA	unknown	NA	1.83	http://www.ncbi.nlm.nih.gov/pubmed?term=30643258,30578418	226	unknown	unknown	ENSG00000120802	30643258	Smoking status (ever vs never smokers)	6	31637671	PRRC2A, PRRC2A, PRRC2A, PRRC2A, PRRC2A, PRRC2A, PRRC2A	rs7889-C	3_prime_UTR_variant	0.3609	3.00E-08	0.012577614	[0.0082-0.017] unit increase
7:101129564_G>A	SDC2	2.93603534	4.614567915	4.07E-06	0.015776932	SERPINE1	trans	N7_adip	1	3020623	NM_000602.4	intron	PLAU:999,PLAT:999,PLG:998,VTN:998,PLAUR:990,VEGFA:982,ALB:979,FN1:979,TGFB1:979,EGF:978,VWF:978	none	NA	unknown	NA	0.401	http://www.ncbi.nlm.nih.gov/pubmed?term=30595370	855	hsa04115:p53SignalingPathway;hsa04610:ComplementAndCoagulationCascades;hsa05142:ChagasDisease	unknown	ENSG00000169439	30595370	Height	7	101129564	SERPINE1	rs3020623-?	intron_variant	NR	2.00E-14	NA
7:101129564_G>A	SDC2	2.93603534	4.614567915	4.07E-06	0.015776932	SERPINE1	trans	N7_adip	1	3020623	NM_000602.4	intron	PLAU:999,PLAT:999,PLG:998,VTN:998,PLAUR:990,VEGFA:982,ALB:979,FN1:979,TGFB1:979,EGF:978,VWF:978	none	NA	unknown	NA	0.401	http://www.ncbi.nlm.nih.gov/pubmed?term=30595370	855	hsa04115:p53SignalingPathway;hsa04610:ComplementAndCoagulationCascades;hsa05142:ChagasDisease	unknown	ENSG00000169439	30595370	Red blood cell count	7	101129564	SERPINE1	rs3020623-?	intron_variant	NR	1.00E-18	NA
16:2209190_T>C	NQO1	-2.803874977	-4.775746463	1.88E-06	0.016513375	MLST8	trans	N7_ery	1	3160	NM_001199173.2	3-prime-UTR	MAPKAP1:999,RICTOR:999,RPTOR:999,MTOR:999,RHEB:997,EIF4EBP1:997,AKT1S1:997,DEPTOR:993,TSC2:987,PRR5:987	none	NA	unknown	NA	-1.98	http://www.ncbi.nlm.nih.gov/pubmed?term=28552196	267	hsa04150:mTORSignalingPathway	unknown	ENSG00000181019	28552196	Height	16	2209190	MLST8	rs3160-T	3_prime_UTR_variant	0.5386	7.00E-07	0.0327	[0.02-0.046] unit decrease
11:309127_A>G	IFIT2	1.933170865	4.751096981	2.13E-06	0.017287517	IFITM2	trans	N7_ery	1	1059091	NM_006435.2	missense	IFITM3:988,IFITM1:983,ISG15:960,MX1:958,IFI6:956,IFIT1:954,RSAD2:954,IFI35:954,OAS1:952,IRF7:951	ILE,VAL	121/133	0	29	-3.77	http://www.ncbi.nlm.nih.gov/pubmed?term=30595370	115	unknown	G=50442/A=70080	ENSG00000119922	30595370	Eosinophil counts	11	309127	IFITM2	rs1059091-?	missense_variant	NR	3.00E-52	NA
2:237324109_C>A	PSG4	0.978807105	4.593793638	4.44E-06	0.019991201	COL6A3	trans	N5_ery	1	1050785	NM_004369.3	3-prime-UTR	COL6A1:990,COL6A2:989,COL1A2:988,COL3A1:985,COL1A1:982,COL5A1:974,COL5A2:971,ITGB1:952,COL8A1:949,COL15A1:943	none	NA	unknown	NA	NA	335089:C:A|http://www.ncbi.nlm.nih.gov/pubmed?term=30595370	706	hsa04510:FocalAdhesion;hsa04512:ECM-receptorInteraction	unknown	ENSG00000243137	30595370	Lung function (FEV1/FVC)	2	237324109	COL6A3	rs1050785-?	3_prime_UTR_variant	NR	7.00E-20	NA
6:26104052_T>C	DDAH1	-0.923405901	-4.516126165	6.42E-06	0.020262778	HIST1H4C	trans	N8_adip	1	2229768	NM_003542.3	synonymous	HIST1H3B:995,HIST1H3C:995,HIST1H3A:995,HIST1H3G:995,HIST1H3E:995,HIST1H3D:995,HIST1H3I:994,HIST1H3F:994,HIST1H3J:994,HIST1H3H:994	ILE	35/104	unknown	NA	-3.05	http://www.ncbi.nlm.nih.gov/pubmed?term=30598549,31361310	9649	hsa05322:SystemicLupusErythematosus	C=22309/T=99043	ENSG00000153904	30598549	Heel bone mineral density	6	26104052	HIST1H4C	rs2229768-T	synonymous_variant	0.76224	1.00E-10	0.0138724	[0.0097-0.0181] unit increase
6:26104052_T>C	DDAH1	-0.923405901	-4.516126165	6.42E-06	0.020262778	HIST1H4C	trans	N8_adip	1	2229768	NM_003542.3	synonymous	HIST1H3B:995,HIST1H3C:995,HIST1H3A:995,HIST1H3G:995,HIST1H3E:995,HIST1H3D:995,HIST1H3I:994,HIST1H3F:994,HIST1H3J:994,HIST1H3H:994	ILE	35/104	unknown	NA	-3.05	http://www.ncbi.nlm.nih.gov/pubmed?term=30598549,31361310	9649	hsa05322:SystemicLupusErythematosus	C=22309/T=99043	ENSG00000153904	31361310	Hay fever and/or eczema	6	26104052	HIST1H4C	rs2229768-C	synonymous_variant	0.2381	8.00E-11	1.046	[1.032-1.059]
6:26104052_T>C	H2AFX	0.673225517	4.499998655	6.93E-06	0.021357177	HIST1H4C	trans	N8_adip	1	2229768	NM_003542.3	synonymous	HIST1H3B:995,HIST1H3C:995,HIST1H3A:995,HIST1H3G:995,HIST1H3E:995,HIST1H3D:995,HIST1H3I:994,HIST1H3F:994,HIST1H3J:994,HIST1H3H:994	ILE	35/104	unknown	NA	-3.05	http://www.ncbi.nlm.nih.gov/pubmed?term=30598549,31361310	9649	hsa05322:SystemicLupusErythematosus	C=22309/T=99043	ENSG00000188486	30598549	Heel bone mineral density	6	26104052	HIST1H4C	rs2229768-T	synonymous_variant	0.76224	1.00E-10	0.0138724	[0.0097-0.0181] unit increase
6:26104052_T>C	H2AFX	0.673225517	4.499998655	6.93E-06	0.021357177	HIST1H4C	trans	N8_adip	1	2229768	NM_003542.3	synonymous	HIST1H3B:995,HIST1H3C:995,HIST1H3A:995,HIST1H3G:995,HIST1H3E:995,HIST1H3D:995,HIST1H3I:994,HIST1H3F:994,HIST1H3J:994,HIST1H3H:994	ILE	35/104	unknown	NA	-3.05	http://www.ncbi.nlm.nih.gov/pubmed?term=30598549,31361310	9649	hsa05322:SystemicLupusErythematosus	C=22309/T=99043	ENSG00000188486	31361310	Hay fever and/or eczema	6	26104052	HIST1H4C	rs2229768-C	synonymous_variant	0.2381	8.00E-11	1.046	[1.032-1.059]
9:137039655_G>A	TPD52L1	-0.659288598	-4.51471576	6.53E-06	0.02220359	AL807752.6	trans	N7_adip	1	6604	NM_015392.4	3-prime-UTR	PILRA:900,FUT7:745,AGFG1:710	none	NA	unknown	NA	-3.37	http://www.ncbi.nlm.nih.gov/pubmed?term=30595370	210	unknown	unknown	ENSG00000111907	30595370	White blood cell count	9	137039655	AL807752.6, NPDC1	rs6604-?	3_prime_UTR_variant	NR	5.00E-14	NA
6:31354129_A>G	SPC25	4.531792278	4.54196169	5.69E-06	0.022702196	HLA-B	trans	N5_ery	1	1093	NM_005514.8	3-prime-UTR	B2M:999,KIR3DL1:992,HLA-A:986,HLA-C:976,TAPBP:970,HLA-G:969,HLA-DQA2:969,LILRB1:968,PSMB8:967,HLA-E:966	none	NA	unknown	NA	0.122	http://www.ncbi.nlm.nih.gov/pubmed?term=31036433	168	hsa04144:Endocytosis;hsa04514:CellAdhesionMolecules(CAMs);hsa04612:AntigenProcessingAndPresentation;hsa04650:NaturalKillerCellMediatedCytotoxicity;hsa04940:TypeIDiabetesMellitus;hsa05320:AutoimmuneThyroidDisease;hsa05330:AllograftRejection;hsa05332:Graft-versus-hostDisease;hsa05416:ViralMyocarditis	unknown	ENSG00000277909	31036433	Asthma (age of onset)	6	31354129	HLA-B, HLA-B, HLA-B, HLA-B, HLA-B, HLA-B	rs1093-G	3_prime_UTR_variant	0.212	8.00E-10	0.994	[0.68-1.31] unit decrease
6:26104052_T>C	ELL2	-1.046371915	-4.474492501	7.81E-06	0.023524543	HIST1H4C	trans	N8_adip	1	2229768	NM_003542.3	synonymous	HIST1H3B:995,HIST1H3C:995,HIST1H3A:995,HIST1H3G:995,HIST1H3E:995,HIST1H3D:995,HIST1H3I:994,HIST1H3F:994,HIST1H3J:994,HIST1H3H:994	ILE	35/104	unknown	NA	-3.05	http://www.ncbi.nlm.nih.gov/pubmed?term=30598549,31361310	9649	hsa05322:SystemicLupusErythematosus	C=22309/T=99043	ENSG00000118985	30598549	Heel bone mineral density	6	26104052	HIST1H4C	rs2229768-T	synonymous_variant	0.76224	1.00E-10	0.0138724	[0.0097-0.0181] unit increase
6:26104052_T>C	ELL2	-1.046371915	-4.474492501	7.81E-06	0.023524543	HIST1H4C	trans	N8_adip	1	2229768	NM_003542.3	synonymous	HIST1H3B:995,HIST1H3C:995,HIST1H3A:995,HIST1H3G:995,HIST1H3E:995,HIST1H3D:995,HIST1H3I:994,HIST1H3F:994,HIST1H3J:994,HIST1H3H:994	ILE	35/104	unknown	NA	-3.05	http://www.ncbi.nlm.nih.gov/pubmed?term=30598549,31361310	9649	hsa05322:SystemicLupusErythematosus	C=22309/T=99043	ENSG00000118985	31361310	Hay fever and/or eczema	6	26104052	HIST1H4C	rs2229768-C	synonymous_variant	0.2381	8.00E-11	1.046	[1.032-1.059]
10:12167753_T>C	ADRA2C	6.635615111	4.59484904	4.67E-06	0.02453879	NUDT5	trans	N7_naive	1	6686	NM_001142627.2	intron	RPL9:997,SEC61B:997,RPS3:996,RPL23:995,SNORA21:995,SEC63:995,RPL5:995,RPS18:994,RPL11:994,SEC61G:994,RPL23A:994,SNORD42A:994,RPS15A:994,RPS14:994,RPL26:994,RPS15:994,RPS11:994,SNORD35B:994	none	NA	unknown	NA	-10.3	http://www.ncbi.nlm.nih.gov/pubmed?term=30595370	1	hsa03060:ProteinExport;hsa05110:VibrioCholeraeInfection	C=57819/T=63565	ENSG00000184160	30595370	Height	10	12167753	SEC61A2, NUDT5	rs6686-?	splice_region_variant	NR	2.00E-17	NA
6:26104052_T>C	COL4A1	-1.247831252	-4.408332173	1.06E-05	0.028065615	HIST1H4C	trans	N8_adip	1	2229768	NM_003542.3	synonymous	HIST1H3B:995,HIST1H3C:995,HIST1H3A:995,HIST1H3G:995,HIST1H3E:995,HIST1H3D:995,HIST1H3I:994,HIST1H3F:994,HIST1H3J:994,HIST1H3H:994	ILE	35/104	unknown	NA	-3.05	http://www.ncbi.nlm.nih.gov/pubmed?term=30598549,31361310	9649	hsa05322:SystemicLupusErythematosus	C=22309/T=99043	ENSG00000187498	30598549	Heel bone mineral density	6	26104052	HIST1H4C	rs2229768-T	synonymous_variant	0.76224	1.00E-10	0.0138724	[0.0097-0.0181] unit increase
6:26104052_T>C	COL4A1	-1.247831252	-4.408332173	1.06E-05	0.028065615	HIST1H4C	trans	N8_adip	1	2229768	NM_003542.3	synonymous	HIST1H3B:995,HIST1H3C:995,HIST1H3A:995,HIST1H3G:995,HIST1H3E:995,HIST1H3D:995,HIST1H3I:994,HIST1H3F:994,HIST1H3J:994,HIST1H3H:994	ILE	35/104	unknown	NA	-3.05	http://www.ncbi.nlm.nih.gov/pubmed?term=30598549,31361310	9649	hsa05322:SystemicLupusErythematosus	C=22309/T=99043	ENSG00000187498	31361310	Hay fever and/or eczema	6	26104052	HIST1H4C	rs2229768-C	synonymous_variant	0.2381	8.00E-11	1.046	[1.032-1.059]
6:26104052_T>C	MYL9	-1.170298805	-4.40185799	1.09E-05	0.028065615	HIST1H4C	trans	N8_adip	1	2229768	NM_003542.3	synonymous	HIST1H3B:995,HIST1H3C:995,HIST1H3A:995,HIST1H3G:995,HIST1H3E:995,HIST1H3D:995,HIST1H3I:994,HIST1H3F:994,HIST1H3J:994,HIST1H3H:994	ILE	35/104	unknown	NA	-3.05	http://www.ncbi.nlm.nih.gov/pubmed?term=30598549,31361310	9649	hsa05322:SystemicLupusErythematosus	C=22309/T=99043	ENSG00000101335	30598549	Heel bone mineral density	6	26104052	HIST1H4C	rs2229768-T	synonymous_variant	0.76224	1.00E-10	0.0138724	[0.0097-0.0181] unit increase
6:26104052_T>C	MYL9	-1.170298805	-4.40185799	1.09E-05	0.028065615	HIST1H4C	trans	N8_adip	1	2229768	NM_003542.3	synonymous	HIST1H3B:995,HIST1H3C:995,HIST1H3A:995,HIST1H3G:995,HIST1H3E:995,HIST1H3D:995,HIST1H3I:994,HIST1H3F:994,HIST1H3J:994,HIST1H3H:994	ILE	35/104	unknown	NA	-3.05	http://www.ncbi.nlm.nih.gov/pubmed?term=30598549,31361310	9649	hsa05322:SystemicLupusErythematosus	C=22309/T=99043	ENSG00000101335	31361310	Hay fever and/or eczema	6	26104052	HIST1H4C	rs2229768-C	synonymous_variant	0.2381	8.00E-11	1.046	[1.032-1.059]
12:52077375_C>T	OSR2	4.137924341	4.576361141	4.94E-06	0.028434389	AC025259.1	trans	N7_ery	1	11521	NM_001098673.1	3-prime-UTR	ATG13:999,ULK1:999,RB1CC1:998,ULK2:990,PIK3R4:988,BECN1:988,PIK3C3:988,ATG14:987,ATG5:971,AMBRA1:967	none	NA	unknown	NA	-4.71	http://www.ncbi.nlm.nih.gov/pubmed?term=30595370	590	unknown	unknown	ENSG00000164920	30595370	Mean corpuscular hemoglobin	12	52077375	ATG101, AC025259.1	rs11521-?	3_prime_UTR_variant	NR	3.00E-36	NA
12:52077375_C>T	OSR2	4.137924341	4.576361141	4.94E-06	0.028434389	AC025259.1	trans	N7_ery	1	11521	NM_001098673.1	3-prime-UTR	ATG13:999,ULK1:999,RB1CC1:998,ULK2:990,PIK3R4:988,BECN1:988,PIK3C3:988,ATG14:987,ATG5:971,AMBRA1:967	none	NA	unknown	NA	-4.71	http://www.ncbi.nlm.nih.gov/pubmed?term=30595370	590	unknown	unknown	ENSG00000164920	30595370	Red blood cell count	12	52077375	ATG101, AC025259.1	rs11521-?	3_prime_UTR_variant	NR	8.00E-09	NA
10:12167753_T>C	ETV1	-3.344027838	-4.452555728	8.64E-06	0.028948645	NUDT5	trans	N5_ery	1	6686	NM_001142627.2	intron	RPL9:997,SEC61B:997,RPS3:996,RPL23:995,SNORA21:995,SEC63:995,RPL5:995,RPS18:994,RPL11:994,SEC61G:994,RPL23A:994,SNORD42A:994,RPS15A:994,RPS14:994,RPL26:994,RPS15:994,RPS11:994,SNORD35B:994	none	NA	unknown	NA	-10.3	http://www.ncbi.nlm.nih.gov/pubmed?term=30595370	1	hsa03060:ProteinExport;hsa05110:VibrioCholeraeInfection	C=57819/T=63565	ENSG00000006468	30595370	Height	10	12167753	SEC61A2, NUDT5	rs6686-?	splice_region_variant	NR	2.00E-17	NA
6:31354129_A>G	ARHGAP11A	-4.769304548	-4.436457273	9.31E-06	0.029675205	HLA-B	trans	N5_ery	1	1093	NM_005514.8	3-prime-UTR	B2M:999,KIR3DL1:992,HLA-A:986,HLA-C:976,TAPBP:970,HLA-G:969,HLA-DQA2:969,LILRB1:968,PSMB8:967,HLA-E:966	none	NA	unknown	NA	0.122	http://www.ncbi.nlm.nih.gov/pubmed?term=31036433	168	hsa04144:Endocytosis;hsa04514:CellAdhesionMolecules(CAMs);hsa04612:AntigenProcessingAndPresentation;hsa04650:NaturalKillerCellMediatedCytotoxicity;hsa04940:TypeIDiabetesMellitus;hsa05320:AutoimmuneThyroidDisease;hsa05330:AllograftRejection;hsa05332:Graft-versus-hostDisease;hsa05416:ViralMyocarditis	unknown	ENSG00000275568	31036433	Asthma (age of onset)	6	31354129	HLA-B, HLA-B, HLA-B, HLA-B, HLA-B, HLA-B	rs1093-G	3_prime_UTR_variant	0.212	8.00E-10	0.994	[0.68-1.31] unit decrease
10:3779369_G>A	STC1	8.697812965	4.425798593	9.78E-06	0.030746894	KLF6	trans	N5_ery	1	17731	NM_001160124.1	3-prime-UTR	JUN:869,ATF3:839,BTG2:774,NFKBIA:709	none	NA	unknown	NA	3.18	http://www.ncbi.nlm.nih.gov/pubmed?term=26198764	222	unknown	A=4715/G=8161	ENSG00000159167	26198764	Schizophrenia	10	3779369	KLF6	rs17731-A	3_prime_UTR_variant	NR	2.00E-06	1.05	[NR]
19:18389005_G>C	PDPN	1.848512354	4.396806565	1.13E-05	0.031898139	GDF15	trans	N7_adip	1	1054564	NM_004864.4	3-prime-UTR	GFRAL:929,HAMP:832,TP53:789,ATF3:746,IL6:719,DDIT3:708,AKT1:703	none	NA	unknown	NA	2.16	http://www.ncbi.nlm.nih.gov/pubmed?term=22997280	720	unknown	unknown	ENSG00000162493	22997280	Growth differentiation factor-15 levels	19	18389005	GDF15	rs1054564-C	3_prime_UTR_variant	0.14	8.00E-28	0.3	[0.24-0.36] unit increase
10:12167753_T>C	MET	4.688232122	4.497839961	7.35E-06	0.032272997	NUDT5	trans	N7_naive	1	6686	NM_001142627.2	intron	RPL9:997,SEC61B:997,RPS3:996,RPL23:995,SNORA21:995,SEC63:995,RPL5:995,RPS18:994,RPL11:994,SEC61G:994,RPL23A:994,SNORD42A:994,RPS15A:994,RPS14:994,RPL26:994,RPS15:994,RPS11:994,SNORD35B:994	none	NA	unknown	NA	-10.3	http://www.ncbi.nlm.nih.gov/pubmed?term=30595370	1	hsa03060:ProteinExport;hsa05110:VibrioCholeraeInfection	C=57819/T=63565	ENSG00000105976	30595370	Height	10	12167753	SEC61A2, NUDT5	rs6686-?	splice_region_variant	NR	2.00E-17	NA
19:11146342_T>C	CXCL1	6.993535931	4.500358968	7.27E-06	0.032272997	SPC24	trans	N7_naive	1	11557092	NM_001317031.1	missense	NDC80:999,NUF2:999,SPC25:999,MIS12:998,BUB1:997,ZWINT:997,KNL1:996,DSN1:996,NSL1:995,AURKB:992,CDC20:992	LYS,ARG	175/176	unknown	26	-1.15	http://www.ncbi.nlm.nih.gov/pubmed?term=28843169	89	unknown	C=6/T=4	ENSG00000163739	28843169	Cortisol levels (saliva)	19	11146342	SPC24	rs11557092-T	missense_variant	0.25	6.00E-06	0.08	[0.041-0.119] unit decrease
13:27623299_C>T	PTPRF	0.745495113	4.358375537	1.33E-05	0.033136544	POLR1D	trans	N8_adip	1	7097	NM_001206559.1	intron	POLR3D:999,POLR1B:999,POLR2L:999,POLR3H:999,POLR3F:999,POLR2H:999,POLR3A:999,POLR2F:999,POLR2E:999,POLR3C:999,POLR1C:999,TWISTNB:999,POLR1A:999	none	NA	unknown	NA	-5.36	311654:C:T|http://www.ncbi.nlm.nih.gov/pubmed?term=21471979	425	hsa00230:PurineMetabolism;hsa00240:PyrimidineMetabolism;hsa01100:MetabolicPathways;hsa03020:RNAPolymerase;hsa04623:CytosolicDNA-sensingPathway	T=45479/C=69077	ENSG00000142949	21471979	Large B-cell lymphoma	13	27623299	POLR1D	rs7097-?	3_prime_UTR_variant	NR	7.00E-06	1.44	[1.23-1.67]
6:30345563_G>C	CDCA2	6.333050516	4.507134958	6.84E-06	0.034210702	TRIM39-RPP21	trans	N7_ery	1	6986	NM_001199119.1	missense	POP4:972,POP5:959,RPP30:934,RPP38:855,RPP14:839,RPP40:834,PRKG1:831,RPP25:805,TRIM39:805,BBOX1:718	GLN,HIS	426/504	0.997	24	4.66	http://www.ncbi.nlm.nih.gov/pubmed?term=29255261,25646338,29500382	11	unknown	C=11524/G=24550	ENSG00000184661	25646338	Trans fatty acid levels	6	30345563	TRIM39-RPP21, RPP21, RPP21, RPP21, RPP21, RPP21, RPP21	rs6986-C	missense_variant	0.2277	5.00E-06	0.0079	[0.0046-0.0112] unit decrease
6:30345563_G>C	CDCA2	6.333050516	4.507134958	6.84E-06	0.034210702	TRIM39-RPP21	trans	N7_ery	1	6986	NM_001199119.1	missense	POP4:972,POP5:959,RPP30:934,RPP38:855,RPP14:839,RPP40:834,PRKG1:831,RPP25:805,TRIM39:805,BBOX1:718	GLN,HIS	426/504	0.997	24	4.66	http://www.ncbi.nlm.nih.gov/pubmed?term=29255261,25646338,29500382	11	unknown	C=11524/G=24550	ENSG00000184661	29500382	Feeling guilty	6	30345563	TRIM39-RPP21, RPP21, RPP21, RPP21, RPP21, RPP21, RPP21	rs6986-C	missense_variant	0.223335	4.00E-13	7.25	z score increase
6:30345563_G>C	CDCA2	6.333050516	4.507134958	6.84E-06	0.034210702	TRIM39-RPP21	trans	N7_ery	1	6986	NM_001199119.1	missense	POP4:972,POP5:959,RPP30:934,RPP38:855,RPP14:839,RPP40:834,PRKG1:831,RPP25:805,TRIM39:805,BBOX1:718	GLN,HIS	426/504	0.997	24	4.66	http://www.ncbi.nlm.nih.gov/pubmed?term=29255261,25646338,29500382	11	unknown	C=11524/G=24550	ENSG00000184661	29500382	Neurociticism	6	30345563	TRIM39-RPP21, RPP21, RPP21, RPP21, RPP21, RPP21, RPP21	rs6986-C	missense_variant	0.223335	7.00E-10	6.16	z score increase
6:30345563_G>C	CDCA2	6.333050516	4.507134958	6.84E-06	0.034210702	TRIM39-RPP21	trans	N7_ery	1	6986	NM_001199119.1	missense	POP4:972,POP5:959,RPP30:934,RPP38:855,RPP14:839,RPP40:834,PRKG1:831,RPP25:805,TRIM39:805,BBOX1:718	GLN,HIS	426/504	0.997	24	4.66	http://www.ncbi.nlm.nih.gov/pubmed?term=29255261,25646338,29500382	11	unknown	C=11524/G=24550	ENSG00000184661	29255261	Neuroticism	6	30345563	TRIM39-RPP21, RPP21, RPP21, RPP21, RPP21, RPP21, RPP21	rs6986-C	missense_variant	0.22334	8.00E-09	5.76	z score increase
7:101129564_G>A	MYOCD	3.459703437	4.363169413	1.32E-05	0.034536879	SERPINE1	trans	N7_adip	1	3020623	NM_000602.4	intron	PLAU:999,PLAT:999,PLG:998,VTN:998,PLAUR:990,VEGFA:982,ALB:979,FN1:979,TGFB1:979,EGF:978,VWF:978	none	NA	unknown	NA	0.401	http://www.ncbi.nlm.nih.gov/pubmed?term=30595370	855	hsa04115:p53SignalingPathway;hsa04610:ComplementAndCoagulationCascades;hsa05142:ChagasDisease	unknown	ENSG00000141052	30595370	Height	7	101129564	SERPINE1	rs3020623-?	intron_variant	NR	2.00E-14	NA
7:101129564_G>A	MYOCD	3.459703437	4.363169413	1.32E-05	0.034536879	SERPINE1	trans	N7_adip	1	3020623	NM_000602.4	intron	PLAU:999,PLAT:999,PLG:998,VTN:998,PLAUR:990,VEGFA:982,ALB:979,FN1:979,TGFB1:979,EGF:978,VWF:978	none	NA	unknown	NA	0.401	http://www.ncbi.nlm.nih.gov/pubmed?term=30595370	855	hsa04115:p53SignalingPathway;hsa04610:ComplementAndCoagulationCascades;hsa05142:ChagasDisease	unknown	ENSG00000141052	30595370	Red blood cell count	7	101129564	SERPINE1	rs3020623-?	intron_variant	NR	1.00E-18	NA
6:26104052_T>C	DSN1	0.510003676	4.318665296	1.60E-05	0.036748119	HIST1H4C	trans	N8_adip	1	2229768	NM_003542.3	synonymous	HIST1H3B:995,HIST1H3C:995,HIST1H3A:995,HIST1H3G:995,HIST1H3E:995,HIST1H3D:995,HIST1H3I:994,HIST1H3F:994,HIST1H3J:994,HIST1H3H:994	ILE	35/104	unknown	NA	-3.05	http://www.ncbi.nlm.nih.gov/pubmed?term=30598549,31361310	9649	hsa05322:SystemicLupusErythematosus	C=22309/T=99043	ENSG00000149636	30598549	Heel bone mineral density	6	26104052	HIST1H4C	rs2229768-T	synonymous_variant	0.76224	1.00E-10	0.0138724	[0.0097-0.0181] unit increase
6:26104052_T>C	DSN1	0.510003676	4.318665296	1.60E-05	0.036748119	HIST1H4C	trans	N8_adip	1	2229768	NM_003542.3	synonymous	HIST1H3B:995,HIST1H3C:995,HIST1H3A:995,HIST1H3G:995,HIST1H3E:995,HIST1H3D:995,HIST1H3I:994,HIST1H3F:994,HIST1H3J:994,HIST1H3H:994	ILE	35/104	unknown	NA	-3.05	http://www.ncbi.nlm.nih.gov/pubmed?term=30598549,31361310	9649	hsa05322:SystemicLupusErythematosus	C=22309/T=99043	ENSG00000149636	31361310	Hay fever and/or eczema	6	26104052	HIST1H4C	rs2229768-C	synonymous_variant	0.2381	8.00E-11	1.046	[1.032-1.059]
7:101129564_G>A	NDUFA4L2	5.001464995	4.331716571	1.52E-05	0.037938893	SERPINE1	trans	N7_adip	1	3020623	NM_000602.4	intron	PLAU:999,PLAT:999,PLG:998,VTN:998,PLAUR:990,VEGFA:982,ALB:979,FN1:979,TGFB1:979,EGF:978,VWF:978	none	NA	unknown	NA	0.401	http://www.ncbi.nlm.nih.gov/pubmed?term=30595370	855	hsa04115:p53SignalingPathway;hsa04610:ComplementAndCoagulationCascades;hsa05142:ChagasDisease	unknown	ENSG00000185633	30595370	Height	7	101129564	SERPINE1	rs3020623-?	intron_variant	NR	2.00E-14	NA
7:101129564_G>A	NDUFA4L2	5.001464995	4.331716571	1.52E-05	0.037938893	SERPINE1	trans	N7_adip	1	3020623	NM_000602.4	intron	PLAU:999,PLAT:999,PLG:998,VTN:998,PLAUR:990,VEGFA:982,ALB:979,FN1:979,TGFB1:979,EGF:978,VWF:978	none	NA	unknown	NA	0.401	http://www.ncbi.nlm.nih.gov/pubmed?term=30595370	855	hsa04115:p53SignalingPathway;hsa04610:ComplementAndCoagulationCascades;hsa05142:ChagasDisease	unknown	ENSG00000185633	30595370	Red blood cell count	7	101129564	SERPINE1	rs3020623-?	intron_variant	NR	1.00E-18	NA
7:101129564_G>A	OLFM2	4.136300932	4.329721211	1.53E-05	0.03794726	SERPINE1	trans	N7_adip	1	3020623	NM_000602.4	intron	PLAU:999,PLAT:999,PLG:998,VTN:998,PLAUR:990,VEGFA:982,ALB:979,FN1:979,TGFB1:979,EGF:978,VWF:978	none	NA	unknown	NA	0.401	http://www.ncbi.nlm.nih.gov/pubmed?term=30595370	855	hsa04115:p53SignalingPathway;hsa04610:ComplementAndCoagulationCascades;hsa05142:ChagasDisease	unknown	ENSG00000105088	30595370	Height	7	101129564	SERPINE1	rs3020623-?	intron_variant	NR	2.00E-14	NA
7:101129564_G>A	OLFM2	4.136300932	4.329721211	1.53E-05	0.03794726	SERPINE1	trans	N7_adip	1	3020623	NM_000602.4	intron	PLAU:999,PLAT:999,PLG:998,VTN:998,PLAUR:990,VEGFA:982,ALB:979,FN1:979,TGFB1:979,EGF:978,VWF:978	none	NA	unknown	NA	0.401	http://www.ncbi.nlm.nih.gov/pubmed?term=30595370	855	hsa04115:p53SignalingPathway;hsa04610:ComplementAndCoagulationCascades;hsa05142:ChagasDisease	unknown	ENSG00000105088	30595370	Red blood cell count	7	101129564	SERPINE1	rs3020623-?	intron_variant	NR	1.00E-18	NA
6:26104052_T>C	STC1	0.697999764	4.296977082	1.76E-05	0.038589221	HIST1H4C	trans	N8_adip	1	2229768	NM_003542.3	synonymous	HIST1H3B:995,HIST1H3C:995,HIST1H3A:995,HIST1H3G:995,HIST1H3E:995,HIST1H3D:995,HIST1H3I:994,HIST1H3F:994,HIST1H3J:994,HIST1H3H:994	ILE	35/104	unknown	NA	-3.05	http://www.ncbi.nlm.nih.gov/pubmed?term=30598549,31361310	9649	hsa05322:SystemicLupusErythematosus	C=22309/T=99043	ENSG00000159167	30598549	Heel bone mineral density	6	26104052	HIST1H4C	rs2229768-T	synonymous_variant	0.76224	1.00E-10	0.0138724	[0.0097-0.0181] unit increase
6:26104052_T>C	STC1	0.697999764	4.296977082	1.76E-05	0.038589221	HIST1H4C	trans	N8_adip	1	2229768	NM_003542.3	synonymous	HIST1H3B:995,HIST1H3C:995,HIST1H3A:995,HIST1H3G:995,HIST1H3E:995,HIST1H3D:995,HIST1H3I:994,HIST1H3F:994,HIST1H3J:994,HIST1H3H:994	ILE	35/104	unknown	NA	-3.05	http://www.ncbi.nlm.nih.gov/pubmed?term=30598549,31361310	9649	hsa05322:SystemicLupusErythematosus	C=22309/T=99043	ENSG00000159167	31361310	Hay fever and/or eczema	6	26104052	HIST1H4C	rs2229768-C	synonymous_variant	0.2381	8.00E-11	1.046	[1.032-1.059]
19:11146342_T>C	SMIM3	4.587671336	4.41538371	1.08E-05	0.040079828	SPC24	trans	N7_naive	1	11557092	NM_001317031.1	missense	NDC80:999,NUF2:999,SPC25:999,MIS12:998,BUB1:997,ZWINT:997,KNL1:996,DSN1:996,NSL1:995,AURKB:992,CDC20:992	LYS,ARG	175/176	unknown	26	-1.15	http://www.ncbi.nlm.nih.gov/pubmed?term=28843169	89	unknown	C=6/T=4	ENSG00000256235	28843169	Cortisol levels (saliva)	19	11146342	SPC24	rs11557092-T	missense_variant	0.25	6.00E-06	0.08	[0.041-0.119] unit decrease
7:101129564_G>A	CNN1	3.470351562	4.286505321	1.86E-05	0.041480662	SERPINE1	trans	N7_adip	1	3020623	NM_000602.4	intron	PLAU:999,PLAT:999,PLG:998,VTN:998,PLAUR:990,VEGFA:982,ALB:979,FN1:979,TGFB1:979,EGF:978,VWF:978	none	NA	unknown	NA	0.401	http://www.ncbi.nlm.nih.gov/pubmed?term=30595370	855	hsa04115:p53SignalingPathway;hsa04610:ComplementAndCoagulationCascades;hsa05142:ChagasDisease	unknown	ENSG00000130176	30595370	Height	7	101129564	SERPINE1	rs3020623-?	intron_variant	NR	2.00E-14	NA
7:101129564_G>A	CNN1	3.470351562	4.286505321	1.86E-05	0.041480662	SERPINE1	trans	N7_adip	1	3020623	NM_000602.4	intron	PLAU:999,PLAT:999,PLG:998,VTN:998,PLAUR:990,VEGFA:982,ALB:979,FN1:979,TGFB1:979,EGF:978,VWF:978	none	NA	unknown	NA	0.401	http://www.ncbi.nlm.nih.gov/pubmed?term=30595370	855	hsa04115:p53SignalingPathway;hsa04610:ComplementAndCoagulationCascades;hsa05142:ChagasDisease	unknown	ENSG00000130176	30595370	Red blood cell count	7	101129564	SERPINE1	rs3020623-?	intron_variant	NR	1.00E-18	NA
16:15038117_G>T	SGCA	2.409122529	4.249436596	2.18E-05	0.042681053	PDXDC1	trans	N8_adip	1	1136001	NM_001270766.1	missense	CHST2:938,CHST4:904,SELL:827,MADCAM1:794,ATE1:752,PDXDC1:720,CCL21:702	HIS,ASN	178/206	0	68	1.84	http://www.ncbi.nlm.nih.gov/pubmed?term=20189936,24823311	94	unknown	T=41361/G=79951	ENSG00000108823	20189936	Height	16	15038117	PDXDC1, NTAN1, NTAN1	rs1136001-T	missense_variant	0.44	7.00E-06	0.05	[0.03-0.07] cm decrease
16:15038117_G>T	SGCA	2.409122529	4.249436596	2.18E-05	0.042681053	PDXDC1	trans	N8_adip	1	1136001	NM_001270766.1	missense	CHST2:938,CHST4:904,SELL:827,MADCAM1:794,ATE1:752,PDXDC1:720,CCL21:702	HIS,ASN	178/206	0	68	1.84	http://www.ncbi.nlm.nih.gov/pubmed?term=20189936,24823311	94	unknown	T=41361/G=79951	ENSG00000108823	24823311	Plasma omega-6 polyunsaturated fatty acid levels (linoleic acid)	16	15038117	PDXDC1, NTAN1, NTAN1	rs1136001-T	missense_variant	0.309	1.00E-15	0.35	[NR] unit increase
7:101129564_G>A	EIF2S3	-2.356182426	-4.269273458	2.01E-05	0.043179431	SERPINE1	trans	N7_adip	1	3020623	NM_000602.4	intron	PLAU:999,PLAT:999,PLG:998,VTN:998,PLAUR:990,VEGFA:982,ALB:979,FN1:979,TGFB1:979,EGF:978,VWF:978	none	NA	unknown	NA	0.401	http://www.ncbi.nlm.nih.gov/pubmed?term=30595370	855	hsa04115:p53SignalingPathway;hsa04610:ComplementAndCoagulationCascades;hsa05142:ChagasDisease	unknown	ENSG00000130741	30595370	Height	7	101129564	SERPINE1	rs3020623-?	intron_variant	NR	2.00E-14	NA
7:101129564_G>A	EIF2S3	-2.356182426	-4.269273458	2.01E-05	0.043179431	SERPINE1	trans	N7_adip	1	3020623	NM_000602.4	intron	PLAU:999,PLAT:999,PLG:998,VTN:998,PLAUR:990,VEGFA:982,ALB:979,FN1:979,TGFB1:979,EGF:978,VWF:978	none	NA	unknown	NA	0.401	http://www.ncbi.nlm.nih.gov/pubmed?term=30595370	855	hsa04115:p53SignalingPathway;hsa04610:ComplementAndCoagulationCascades;hsa05142:ChagasDisease	unknown	ENSG00000130741	30595370	Red blood cell count	7	101129564	SERPINE1	rs3020623-?	intron_variant	NR	1.00E-18	NA
6:26104052_T>C	PGRMC2	-0.774315297	-4.231216896	2.36E-05	0.044516083	HIST1H4C	trans	N8_adip	1	2229768	NM_003542.3	synonymous	HIST1H3B:995,HIST1H3C:995,HIST1H3A:995,HIST1H3G:995,HIST1H3E:995,HIST1H3D:995,HIST1H3I:994,HIST1H3F:994,HIST1H3J:994,HIST1H3H:994	ILE	35/104	unknown	NA	-3.05	http://www.ncbi.nlm.nih.gov/pubmed?term=30598549,31361310	9649	hsa05322:SystemicLupusErythematosus	C=22309/T=99043	ENSG00000164040	30598549	Heel bone mineral density	6	26104052	HIST1H4C	rs2229768-T	synonymous_variant	0.76224	1.00E-10	0.0138724	[0.0097-0.0181] unit increase
6:26104052_T>C	PGRMC2	-0.774315297	-4.231216896	2.36E-05	0.044516083	HIST1H4C	trans	N8_adip	1	2229768	NM_003542.3	synonymous	HIST1H3B:995,HIST1H3C:995,HIST1H3A:995,HIST1H3G:995,HIST1H3E:995,HIST1H3D:995,HIST1H3I:994,HIST1H3F:994,HIST1H3J:994,HIST1H3H:994	ILE	35/104	unknown	NA	-3.05	http://www.ncbi.nlm.nih.gov/pubmed?term=30598549,31361310	9649	hsa05322:SystemicLupusErythematosus	C=22309/T=99043	ENSG00000164040	31361310	Hay fever and/or eczema	6	26104052	HIST1H4C	rs2229768-C	synonymous_variant	0.2381	8.00E-11	1.046	[1.032-1.059]
6:31354129_A>G	PIK3IP1	-3.594335981	-4.304109561	1.70E-05	0.044934652	HLA-B	trans	N5_ery	1	1093	NM_005514.8	3-prime-UTR	B2M:999,KIR3DL1:992,HLA-A:986,HLA-C:976,TAPBP:970,HLA-G:969,HLA-DQA2:969,LILRB1:968,PSMB8:967,HLA-E:966	none	NA	unknown	NA	0.122	http://www.ncbi.nlm.nih.gov/pubmed?term=31036433	168	hsa04144:Endocytosis;hsa04514:CellAdhesionMolecules(CAMs);hsa04612:AntigenProcessingAndPresentation;hsa04650:NaturalKillerCellMediatedCytotoxicity;hsa04940:TypeIDiabetesMellitus;hsa05320:AutoimmuneThyroidDisease;hsa05330:AllograftRejection;hsa05332:Graft-versus-hostDisease;hsa05416:ViralMyocarditis	unknown	ENSG00000100100	31036433	Asthma (age of onset)	6	31354129	HLA-B, HLA-B, HLA-B, HLA-B, HLA-B, HLA-B	rs1093-G	3_prime_UTR_variant	0.212	8.00E-10	0.994	[0.68-1.31] unit decrease
11:309127_A>G	IFIT3	2.417153549	4.413047927	1.06E-05	0.045343667	IFITM2	trans	N7_ery	1	1059091	NM_006435.2	missense	IFITM3:988,IFITM1:983,ISG15:960,MX1:958,IFI6:956,IFIT1:954,RSAD2:954,IFI35:954,OAS1:952,IRF7:951	ILE,VAL	121/133	0	29	-3.77	http://www.ncbi.nlm.nih.gov/pubmed?term=30595370	115	unknown	G=50442/A=70080	ENSG00000119917	30595370	Eosinophil counts	11	309127	IFITM2	rs1059091-?	missense_variant	NR	3.00E-52	NA
7:101129564_G>A	COL5A3	3.670141331	4.244852047	2.24E-05	0.045596273	SERPINE1	trans	N7_adip	1	3020623	NM_000602.4	intron	PLAU:999,PLAT:999,PLG:998,VTN:998,PLAUR:990,VEGFA:982,ALB:979,FN1:979,TGFB1:979,EGF:978,VWF:978	none	NA	unknown	NA	0.401	http://www.ncbi.nlm.nih.gov/pubmed?term=30595370	855	hsa04115:p53SignalingPathway;hsa04610:ComplementAndCoagulationCascades;hsa05142:ChagasDisease	unknown	ENSG00000080573	30595370	Height	7	101129564	SERPINE1	rs3020623-?	intron_variant	NR	2.00E-14	NA
7:101129564_G>A	COL5A3	3.670141331	4.244852047	2.24E-05	0.045596273	SERPINE1	trans	N7_adip	1	3020623	NM_000602.4	intron	PLAU:999,PLAT:999,PLG:998,VTN:998,PLAUR:990,VEGFA:982,ALB:979,FN1:979,TGFB1:979,EGF:978,VWF:978	none	NA	unknown	NA	0.401	http://www.ncbi.nlm.nih.gov/pubmed?term=30595370	855	hsa04115:p53SignalingPathway;hsa04610:ComplementAndCoagulationCascades;hsa05142:ChagasDisease	unknown	ENSG00000080573	30595370	Red blood cell count	7	101129564	SERPINE1	rs3020623-?	intron_variant	NR	1.00E-18	NA
6:26104052_T>C	MDH2	-0.657880187	-4.216126104	2.52E-05	0.045982749	HIST1H4C	trans	N8_adip	1	2229768	NM_003542.3	synonymous	HIST1H3B:995,HIST1H3C:995,HIST1H3A:995,HIST1H3G:995,HIST1H3E:995,HIST1H3D:995,HIST1H3I:994,HIST1H3F:994,HIST1H3J:994,HIST1H3H:994	ILE	35/104	unknown	NA	-3.05	http://www.ncbi.nlm.nih.gov/pubmed?term=30598549,31361310	9649	hsa05322:SystemicLupusErythematosus	C=22309/T=99043	ENSG00000146701	30598549	Heel bone mineral density	6	26104052	HIST1H4C	rs2229768-T	synonymous_variant	0.76224	1.00E-10	0.0138724	[0.0097-0.0181] unit increase
6:26104052_T>C	MDH2	-0.657880187	-4.216126104	2.52E-05	0.045982749	HIST1H4C	trans	N8_adip	1	2229768	NM_003542.3	synonymous	HIST1H3B:995,HIST1H3C:995,HIST1H3A:995,HIST1H3G:995,HIST1H3E:995,HIST1H3D:995,HIST1H3I:994,HIST1H3F:994,HIST1H3J:994,HIST1H3H:994	ILE	35/104	unknown	NA	-3.05	http://www.ncbi.nlm.nih.gov/pubmed?term=30598549,31361310	9649	hsa05322:SystemicLupusErythematosus	C=22309/T=99043	ENSG00000146701	31361310	Hay fever and/or eczema	6	26104052	HIST1H4C	rs2229768-C	synonymous_variant	0.2381	8.00E-11	1.046	[1.032-1.059]
7:101129564_G>A	EIF3E	-2.762077044	-4.238315901	2.31E-05	0.046568861	SERPINE1	trans	N7_adip	1	3020623	NM_000602.4	intron	PLAU:999,PLAT:999,PLG:998,VTN:998,PLAUR:990,VEGFA:982,ALB:979,FN1:979,TGFB1:979,EGF:978,VWF:978	none	NA	unknown	NA	0.401	http://www.ncbi.nlm.nih.gov/pubmed?term=30595370	855	hsa04115:p53SignalingPathway;hsa04610:ComplementAndCoagulationCascades;hsa05142:ChagasDisease	unknown	ENSG00000104408	30595370	Height	7	101129564	SERPINE1	rs3020623-?	intron_variant	NR	2.00E-14	NA
7:101129564_G>A	EIF3E	-2.762077044	-4.238315901	2.31E-05	0.046568861	SERPINE1	trans	N7_adip	1	3020623	NM_000602.4	intron	PLAU:999,PLAT:999,PLG:998,VTN:998,PLAUR:990,VEGFA:982,ALB:979,FN1:979,TGFB1:979,EGF:978,VWF:978	none	NA	unknown	NA	0.401	http://www.ncbi.nlm.nih.gov/pubmed?term=30595370	855	hsa04115:p53SignalingPathway;hsa04610:ComplementAndCoagulationCascades;hsa05142:ChagasDisease	unknown	ENSG00000104408	30595370	Red blood cell count	7	101129564	SERPINE1	rs3020623-?	intron_variant	NR	1.00E-18	NA
6:26104052_T>C	PPP1R14B	0.753679179	4.208392706	2.61E-05	0.046634417	HIST1H4C	trans	N8_adip	1	2229768	NM_003542.3	synonymous	HIST1H3B:995,HIST1H3C:995,HIST1H3A:995,HIST1H3G:995,HIST1H3E:995,HIST1H3D:995,HIST1H3I:994,HIST1H3F:994,HIST1H3J:994,HIST1H3H:994	ILE	35/104	unknown	NA	-3.05	http://www.ncbi.nlm.nih.gov/pubmed?term=30598549,31361310	9649	hsa05322:SystemicLupusErythematosus	C=22309/T=99043	ENSG00000173457	30598549	Heel bone mineral density	6	26104052	HIST1H4C	rs2229768-T	synonymous_variant	0.76224	1.00E-10	0.0138724	[0.0097-0.0181] unit increase
6:26104052_T>C	PPP1R14B	0.753679179	4.208392706	2.61E-05	0.046634417	HIST1H4C	trans	N8_adip	1	2229768	NM_003542.3	synonymous	HIST1H3B:995,HIST1H3C:995,HIST1H3A:995,HIST1H3G:995,HIST1H3E:995,HIST1H3D:995,HIST1H3I:994,HIST1H3F:994,HIST1H3J:994,HIST1H3H:994	ILE	35/104	unknown	NA	-3.05	http://www.ncbi.nlm.nih.gov/pubmed?term=30598549,31361310	9649	hsa05322:SystemicLupusErythematosus	C=22309/T=99043	ENSG00000173457	31361310	Hay fever and/or eczema	6	26104052	HIST1H4C	rs2229768-C	synonymous_variant	0.2381	8.00E-11	1.046	[1.032-1.059]
6:26104052_T>C	CCDC85B	0.664050512	4.202832118	2.68E-05	0.047296145	HIST1H4C	trans	N8_adip	1	2229768	NM_003542.3	synonymous	HIST1H3B:995,HIST1H3C:995,HIST1H3A:995,HIST1H3G:995,HIST1H3E:995,HIST1H3D:995,HIST1H3I:994,HIST1H3F:994,HIST1H3J:994,HIST1H3H:994	ILE	35/104	unknown	NA	-3.05	http://www.ncbi.nlm.nih.gov/pubmed?term=30598549,31361310	9649	hsa05322:SystemicLupusErythematosus	C=22309/T=99043	ENSG00000175602	30598549	Heel bone mineral density	6	26104052	HIST1H4C	rs2229768-T	synonymous_variant	0.76224	1.00E-10	0.0138724	[0.0097-0.0181] unit increase
6:26104052_T>C	CCDC85B	0.664050512	4.202832118	2.68E-05	0.047296145	HIST1H4C	trans	N8_adip	1	2229768	NM_003542.3	synonymous	HIST1H3B:995,HIST1H3C:995,HIST1H3A:995,HIST1H3G:995,HIST1H3E:995,HIST1H3D:995,HIST1H3I:994,HIST1H3F:994,HIST1H3J:994,HIST1H3H:994	ILE	35/104	unknown	NA	-3.05	http://www.ncbi.nlm.nih.gov/pubmed?term=30598549,31361310	9649	hsa05322:SystemicLupusErythematosus	C=22309/T=99043	ENSG00000175602	31361310	Hay fever and/or eczema	6	26104052	HIST1H4C	rs2229768-C	synonymous_variant	0.2381	8.00E-11	1.046	[1.032-1.059]
19:11146342_T>C	CXCL5	6.45010789	4.366094293	1.35E-05	0.047457269	SPC24	trans	N7_naive	1	11557092	NM_001317031.1	missense	NDC80:999,NUF2:999,SPC25:999,MIS12:998,BUB1:997,ZWINT:997,KNL1:996,DSN1:996,NSL1:995,AURKB:992,CDC20:992	LYS,ARG	175/176	unknown	26	-1.15	http://www.ncbi.nlm.nih.gov/pubmed?term=28843169	89	unknown	C=6/T=4	ENSG00000163735	28843169	Cortisol levels (saliva)	19	11146342	SPC24	rs11557092-T	missense_variant	0.25	6.00E-06	0.08	[0.041-0.119] unit decrease
19:18389005_G>C	ZFAS1	-2.144395546	-4.227233319	2.42E-05	0.048306777	GDF15	trans	N7_adip	1	1054564	NM_004864.4	3-prime-UTR	GFRAL:929,HAMP:832,TP53:789,ATF3:746,IL6:719,DDIT3:708,AKT1:703	none	NA	unknown	NA	2.16	http://www.ncbi.nlm.nih.gov/pubmed?term=22997280	720	unknown	unknown	ENSG00000177410	22997280	Growth differentiation factor-15 levels	19	18389005	GDF15	rs1054564-C	3_prime_UTR_variant	0.14	8.00E-28	0.3	[0.24-0.36] unit increase
7:101129564_G>A	PDLIM5	2.814525863	4.226206359	2.43E-05	0.048350801	SERPINE1	trans	N7_adip	1	3020623	NM_000602.4	intron	PLAU:999,PLAT:999,PLG:998,VTN:998,PLAUR:990,VEGFA:982,ALB:979,FN1:979,TGFB1:979,EGF:978,VWF:978	none	NA	unknown	NA	0.401	http://www.ncbi.nlm.nih.gov/pubmed?term=30595370	855	hsa04115:p53SignalingPathway;hsa04610:ComplementAndCoagulationCascades;hsa05142:ChagasDisease	unknown	ENSG00000163110	30595370	Height	7	101129564	SERPINE1	rs3020623-?	intron_variant	NR	2.00E-14	NA
7:101129564_G>A	PDLIM5	2.814525863	4.226206359	2.43E-05	0.048350801	SERPINE1	trans	N7_adip	1	3020623	NM_000602.4	intron	PLAU:999,PLAT:999,PLG:998,VTN:998,PLAUR:990,VEGFA:982,ALB:979,FN1:979,TGFB1:979,EGF:978,VWF:978	none	NA	unknown	NA	0.401	http://www.ncbi.nlm.nih.gov/pubmed?term=30595370	855	hsa04115:p53SignalingPathway;hsa04610:ComplementAndCoagulationCascades;hsa05142:ChagasDisease	unknown	ENSG00000163110	30595370	Red blood cell count	7	101129564	SERPINE1	rs3020623-?	intron_variant	NR	1.00E-18	NA
6:31354129_A>G	SLC25A4	4.084045146	4.278981484	1.91E-05	0.048896476	HLA-B	trans	N5_ery	1	1093	NM_005514.8	3-prime-UTR	B2M:999,KIR3DL1:992,HLA-A:986,HLA-C:976,TAPBP:970,HLA-G:969,HLA-DQA2:969,LILRB1:968,PSMB8:967,HLA-E:966	none	NA	unknown	NA	0.122	http://www.ncbi.nlm.nih.gov/pubmed?term=31036433	168	hsa04144:Endocytosis;hsa04514:CellAdhesionMolecules(CAMs);hsa04612:AntigenProcessingAndPresentation;hsa04650:NaturalKillerCellMediatedCytotoxicity;hsa04940:TypeIDiabetesMellitus;hsa05320:AutoimmuneThyroidDisease;hsa05330:AllograftRejection;hsa05332:Graft-versus-hostDisease;hsa05416:ViralMyocarditis	unknown	ENSG00000151729	31036433	Asthma (age of onset)	6	31354129	HLA-B, HLA-B, HLA-B, HLA-B, HLA-B, HLA-B	rs1093-G	3_prime_UTR_variant	0.212	8.00E-10	0.994	[0.68-1.31] unit decrease
